# Supplementary material for: N-[2-(2-Chloro­phen­yl)-2-hy­droxy­eth­yl]propan-2-aminium 4-methyl­benzoate
Source: Acta Crystallogr Sect E Struct Rep Online. 2010 Sep 25;66(Pt 10):o2605. doi: 10.1107/S1600536810033878 (PMC2983265; doi:10.1107/S1600536810033878)
Supplement: Supplementary file 1 [file e-66-o2605-sup1.cif]

##############################################################################
###                                                                        ###
###        Electronic paper (Acta Crystallographica Section E)             ###
###                                                                        ###
##############################################################################
#                                                                            #
# This CIF contains the data in a paper accepted for publication in Acta     #
# Crystallographica Section E. It conforms to the requirements of Notes      #
# for Authors for Section E, and has been peer reviewed under the auspices   #
# of the IUCr Commission on Journals.                                        #
#                                                                            #
# Full details of the Crystallographic Information File format               #
# are given in the paper "The Crystallographic Information File (CIF):       #
# a New Standard Archive File for Crystallography" by S. R. Hall, F. H.      #
# Allen and I. D. Brown [Acta Cryst. (1991), A47, 655-685].                  #
#                                                                            #
# The current version of the core CIF dictionary is obtainable from          #
# ftp://ftp.iucr.org/pub/cif_core.dic. The current version number is 2.4.    #
#                                                                            #
# Software is freely available for graphical display of the structure(s) in  #
# this CIF.  For information consult the CIF home page http://www.iucr.org/  #
# cif/home.html                                                              #
#                                                                            #
# This file may be used for bona fide research purposes within the           #
# scientific community so long as proper attribution is given to the journal # 
# article from which it was obtained.                                        #
#                                                                            #
##############################################################################
                                             
data_global
_audit_creation_method     'manual editing of form.cif'
_journal_data_validation_number     ?
_journal_date_recd_electronic     2010-08-02
_journal_date_accepted     2010-08-23
_journal_name_full     'Acta Crystallographica, Section E'
_journal_year     2010
_journal_volume     66
_journal_issue     10
_journal_page_first     o2605
_journal_page_last     o2605
_journal_paper_category     QO
_journal_coeditor_code     RK2225
_publ_contact_author_name     'Hai Feng'
_publ_contact_author_address
;
 College of Pharmaceutical Sciences
 Zhejiang University of Technology
 Hangzhou 310014, People's Republic of China
;
_publ_contact_author_email     fenghai289289@163.com
_publ_contact_author_fax     '++86-571-88320776'
_publ_contact_author_phone     '++86-571-88320776'
_publ_section_title
;
<i>N</i>-[2-(2-Chlorophenyl)-2-hydroxyethyl]propan-2-aminium 4-methylbenzoate
;
loop_
    _publ_author_name
    _publ_author_address
    'Hai Feng'
;
    College of Pharmaceutical Sciences
    Zhejiang University of Technology
    Hangzhou 310014
    People's Republic of China
;
    'Bin Tao Xing'
;
    College of Pharmaceutical Sciences
    Zhejiang University of Technology
    Hangzhou 310014
    People's Republic of China
;
    'Xin Huang'
;
    College of Pharmaceutical Sciences
    Zhejiang University of Technology
    Hangzhou 310014
    People's Republic of China
;
    'Ya Jian Zhou'
;
    College of Pharmaceutical Sciences
    Zhejiang University of Technology
    Hangzhou 310014
    People's Republic of China
;
    'Ying Song'
;
   College of Pharmaceutical Sciences
   Zhejiang University of Technology
   Hangzhou 310014
   People's Republic of China
;
data_I
_audit_creation_method     SHELXL97
_chemical_name_systematic
;
<i>N</i>-[2-(2-Chlorophenyl)-2-hydroxyethyl]propan-2-aminium 4-methylbenzoate
;
_chemical_name_common     ?
_chemical_formula_moiety     'C11 H17 Cl N O +, C8 H7 O2 -'
_chemical_formula_sum     'C19 H24 Cl N O3'
_chemical_formula_iupac     'C11 H17 Cl N O +, C8 H7 O2 -'
_chemical_formula_weight     349.84
_chemical_melting_point     ?
_symmetry_cell_setting     monoclinic
_symmetry_space_group_name_H-M     'P 21/n'
_symmetry_space_group_name_Hall     '-P 2yn'
loop_
    _symmetry_equiv_pos_as_xyz
    'x, y, z'
    '-x+1/2, y+1/2, -z+1/2'
    '-x, -y, -z'
    'x-1/2, -y-1/2, z-1/2'
_cell_length_a     8.5966(4)
_cell_length_b     8.1288(3)
_cell_length_c     26.8949(12)
_cell_angle_alpha     90.00
_cell_angle_beta     91.6000(10)
_cell_angle_gamma     90.00
_cell_volume     1878.68(14)
_cell_formula_units_Z     4
_cell_measurement_reflns_used     17098
_cell_measurement_theta_min     3.0
_cell_measurement_theta_max     27.4
_cell_measurement_temperature     296.0(10)
_exptl_crystal_description     'chunk'
_exptl_crystal_colour     'colourless'
_exptl_crystal_size_max     0.37
_exptl_crystal_size_mid     0.30
_exptl_crystal_size_min     0.22
_exptl_crystal_density_diffrn     1.237
_exptl_crystal_density_meas     ?
_exptl_crystal_density_method     'not measured'
_exptl_crystal_F_000     744
_exptl_absorpt_coefficient_mu     0.219
_exptl_absorpt_correction_type     multi-scan
_exptl_absorpt_process_details     '(<i>ABSCOR</i>; Higashi, 1995)'
_exptl_absorpt_correction_T_min     0.9134
_exptl_absorpt_correction_T_max     0.9534
_exptl_special_details
;
;
_diffrn_ambient_temperature     296.0(10)
_diffrn_radiation_type     'MoK\a'
_diffrn_radiation_wavelength     0.71073
_diffrn_radiation_source     'rotate anode'
_diffrn_radiation_monochromator     'graphite'
_diffrn_measurement_device_type     'Rigaku R-AXIS RAPID/ZJUG CCD'
_diffrn_measurement_method     '\f and \w scans'
_diffrn_detector_area_resol_mean     10.00
_diffrn_reflns_number     27924
_diffrn_reflns_av_R_equivalents     0.0355
_diffrn_reflns_av_sigmaI/netI     0.0225
_diffrn_reflns_theta_min     3.03
_diffrn_reflns_theta_max     27.44
_diffrn_reflns_theta_full     27.44
_diffrn_measured_fraction_theta_max     0.993
_diffrn_measured_fraction_theta_full     0.993
_diffrn_reflns_limit_h_min     -11
_diffrn_reflns_limit_h_max     11
_diffrn_reflns_limit_k_min     -10
_diffrn_reflns_limit_k_max     9
_diffrn_reflns_limit_l_min     -34
_diffrn_reflns_limit_l_max     34
_diffrn_standards_number     ?
_diffrn_standards_interval_count     ?
_diffrn_standards_interval_time     ?
_diffrn_standards_decay_%     ?
_refine_special_details
;
 Refinement of <i>F</i>^2^ against ALL reflections. The weighted
 <i>R</i>-factor <i>wR</i> and goodness of fit <i>S</i> are based on
 <i>F</i>^2^, conventional <i>R</i>-factors <i>R</i> are based on <i>F</i>,
 with <i>F</i> set to zero for negative <i>F</i>^2^. The threshold expression
 of <i>F</i>^2^ > \s(<i>F</i>^2^) is used only for calculating
 <i>R</i>-factors(gt) <i>etc</i>. and is not relevant to the choice of
 reflections for refinement. <i>R</i>-factors based on <i>F</i>^2^ are
 statistically about twice as large as those based on <i>F</i>, and
 <i>R</i>-factors based on ALL data will be even larger.
;
_reflns_number_total     4271
_reflns_number_gt     2763
_reflns_threshold_expression     I>2\s(I)
_refine_ls_structure_factor_coef     Fsqd
_refine_ls_matrix_type     full
_refine_ls_R_factor_all     0.0710
_refine_ls_R_factor_gt     0.0418
_refine_ls_wR_factor_gt     0.1024
_refine_ls_wR_factor_ref     0.1251
_refine_ls_goodness_of_fit_ref     1.000
_refine_ls_restrained_S_all     1.000
_refine_ls_number_reflns     4271
_refine_ls_number_parameters     222
_refine_ls_number_restraints     0
_refine_ls_hydrogen_treatment     constr
_refine_ls_weighting_scheme     calc
_refine_ls_weighting_details
         'calc w=1/[\s^2^(Fo^2^)+(0.0502P)^2^+0.6753P] where P=(Fo^2^+2Fc^2^)/3'
_atom_sites_solution_hydrogens     geom
_atom_sites_solution_primary     direct
_atom_sites_solution_secondary     difmap
_refine_ls_shift/su_max     0.000
_refine_ls_shift/su_mean     0.000
_refine_diff_density_max     0.214
_refine_diff_density_min     -0.313
_refine_ls_extinction_method     '<i>SHELXL97</i> (Sheldrick, 2008)'
_refine_ls_extinction_coef     0.0084(10)
_refine_ls_extinction_expression
                                  'Fc^*^=kFc[1+0.001xFc^2^\l^3^/sin(2\q)]^-1/4^'
loop_
    _atom_type_symbol
    _atom_type_description
    _atom_type_scat_dispersion_real
    _atom_type_scat_dispersion_imag
    _atom_type_scat_source
    'C' 'C' 0.0033 0.0016
                         'International Tables Vol C Tables 4.2.6.8 and 6.1.1.4'
    'H' 'H' 0.0000 0.0000
                         'International Tables Vol C Tables 4.2.6.8 and 6.1.1.4'
    'N' 'N' 0.0061 0.0033
                         'International Tables Vol C Tables 4.2.6.8 and 6.1.1.4'
    'O' 'O' 0.0106 0.0060
                         'International Tables Vol C Tables 4.2.6.8 and 6.1.1.4'
    'Cl' 'Cl' 0.1484 0.1585
                         'International Tables Vol C Tables 4.2.6.8 and 6.1.1.4'
_computing_data_collection     '<i>PROCESS-AUTO</i> (Rigaku/MSC, 2006)'
_computing_cell_refinement     '<i>PROCESS-AUTO</i> (Rigaku/MSC, 2006)'
_computing_data_reduction     '<i>CrystalStructure</i> (Rigaku/MSC, 2007)'
_computing_structure_solution     '<i>SHELXS97</i> (Sheldrick, 2008)'
_computing_structure_refinement     '<i>SHELXL97</i> (Sheldrick, 2008)'
_computing_molecular_graphics     '<i>ORTEP-3</i> (Farrugia, 1997)'
_computing_publication_material     '<i>WinGX</i>    (Farrugia, 1999)'
loop_
    _atom_site_type_symbol
    _atom_site_label
    _atom_site_fract_x
    _atom_site_fract_y
    _atom_site_fract_z
    _atom_site_U_iso_or_equiv
    _atom_site_adp_type
    _atom_site_calc_flag
    _atom_site_refinement_flags
    _atom_site_occupancy
    _atom_site_disorder_assembly
    _atom_site_disorder_group
    Cl Cl1 0.29951(9) 0.54161(7) 0.65218(2) 0.0833(2) Uani d . 1 . .
    O O1 0.27619(16) 0.21200(19) 0.53119(5) 0.0615(4) Uani d . 1 . .
    H H101 0.2803 0.2754 0.5076 0.092 Uiso calc R 1 . .
    O O2 0.49211(17) 0.21720(18) 0.43539(5) 0.0619(4) Uani d . 1 . .
    N N1 0.62036(16) 0.27020(17) 0.53021(5) 0.0420(3) Uani d . 1 . .
    H H102 0.6383 0.3783 0.5348 0.050 Uiso calc R 1 . .
    H H103 0.5619 0.2592 0.5021 0.050 Uiso calc R 1 . .
    C C7 0.2495(2) 0.3348(2) 0.65680(7) 0.0541(5) Uani d . 1 . .
    C C1 0.3646(2) 0.2763(2) 0.57188(6) 0.0440(4) Uani d . 1 . .
    H H1 0.3678 0.3966 0.5696 0.053 Uiso calc R 1 . .
    C C2 0.2854(2) 0.2261(2) 0.61907(6) 0.0459(4) Uani d . 1 . .
    C C8 0.5294(2) 0.2082(2) 0.57268(6) 0.0486(4) Uani d . 1 . .
    H H8A 0.5820 0.2392 0.6037 0.058 Uiso calc R 1 . .
    H H8B 0.5252 0.0891 0.5713 0.058 Uiso calc R 1 . .
    C C9 0.7739(2) 0.1855(3) 0.52294(8) 0.0571(5) Uani d . 1 . .
    H H9 0.7533 0.0726 0.5118 0.068 Uiso calc R 1 . .
    C C4 0.1703(3) 0.0101(3) 0.66772(10) 0.0788(7) Uani d . 1 . .
    H H4 0.1439 -0.1001 0.6714 0.095 Uiso calc R 1 . .
    C C6 0.1758(3) 0.2841(3) 0.69932(8) 0.0749(7) Uani d . 1 . .
    H H6 0.1540 0.3592 0.7243 0.090 Uiso calc R 1 . .
    C C10 0.8567(3) 0.2759(3) 0.48204(9) 0.0744(6) Uani d . 1 . .
    H H10A 0.7901 0.2810 0.4528 0.112 Uiso calc R 1 . .
    H H10B 0.9507 0.2186 0.4745 0.112 Uiso calc R 1 . .
    H H10C 0.8817 0.3855 0.4930 0.112 Uiso calc R 1 . .
    C C3 0.2444(2) 0.0620(3) 0.62573(8) 0.0607(5) Uani d . 1 . .
    H H3 0.2677 -0.0143 0.6013 0.073 Uiso calc R 1 . .
    C C11 0.8699(3) 0.1785(4) 0.57050(10) 0.0913(8) Uani d . 1 . .
    H H11A 0.8804 0.2873 0.5841 0.137 Uiso calc R 1 . .
    H H11B 0.9711 0.1353 0.5638 0.137 Uiso calc R 1 . .
    H H11C 0.8196 0.1086 0.5939 0.137 Uiso calc R 1 . .
    C C5 0.1353(3) 0.1218(3) 0.70422(9) 0.0830(8) Uani d . 1 . .
    H H5 0.0840 0.0871 0.7323 0.100 Uiso calc R 1 . .
    O O3 0.30804(17) 0.40215(16) 0.44986(5) 0.0589(4) Uani d . 1 . .
    C C13 0.3104(2) 0.2771(2) 0.37008(6) 0.0439(4) Uani d . 1 . .
    C C12 0.3761(2) 0.3002(2) 0.42202(6) 0.0467(4) Uani d . 1 . .
    C C14 0.3905(2) 0.1855(2) 0.33582(7) 0.0547(5) Uani d . 1 . .
    H H14 0.4842 0.1360 0.3453 0.066 Uiso calc R 1 . .
    C C18 0.1687(2) 0.3448(2) 0.35524(7) 0.0529(5) Uani d . 1 . .
    H H18 0.1117 0.4052 0.3778 0.064 Uiso calc R 1 . .
    C C16 0.1925(2) 0.2349(3) 0.27234(7) 0.0578(5) Uani d . 1 . .
    C C15 0.3330(3) 0.1666(3) 0.28760(7) 0.0609(5) Uani d . 1 . .
    H H15 0.3901 0.1067 0.2650 0.073 Uiso calc R 1 . .
    C C17 0.1113(2) 0.3231(3) 0.30701(7) 0.0607(5) Uani d . 1 . .
    H H17 0.0157 0.3690 0.2978 0.073 Uiso calc R 1 . .
    C C19 0.1321(4) 0.2139(4) 0.21933(9) 0.0890(8) Uani d . 1 . .
    H H19A 0.2018 0.2667 0.1971 0.133 Uiso calc R 1 . .
    H H19B 0.0308 0.2629 0.2158 0.133 Uiso calc R 1 . .
    H H19C 0.1254 0.0989 0.2115 0.133 Uiso calc R 1 . .
loop_
    _atom_site_aniso_label
    _atom_site_aniso_U_11
    _atom_site_aniso_U_22
    _atom_site_aniso_U_33
    _atom_site_aniso_U_12
    _atom_site_aniso_U_13
    _atom_site_aniso_U_23
    Cl1 0.1200(5) 0.0570(3) 0.0746(4) -0.0060(3) 0.0327(3) -0.0103(3)
    O1 0.0601(8) 0.0804(10) 0.0435(7) -0.0112(7) -0.0052(6) 0.0058(7)
    O2 0.0651(9) 0.0754(9) 0.0446(7) 0.0106(7) -0.0091(6) -0.0056(7)
    N1 0.0427(8) 0.0434(8) 0.0400(7) 0.0015(6) 0.0020(6) -0.0029(6)
    C7 0.0561(11) 0.0568(11) 0.0498(10) 0.0044(9) 0.0102(8) 0.0035(9)
    C1 0.0488(10) 0.0454(9) 0.0378(8) 0.0003(7) 0.0026(7) 0.0009(7)
    C2 0.0460(10) 0.0515(10) 0.0404(9) 0.0035(8) 0.0026(7) 0.0067(8)
    C8 0.0497(10) 0.0523(10) 0.0440(9) 0.0024(8) 0.0034(8) 0.0064(8)
    C9 0.0487(11) 0.0585(12) 0.0643(12) 0.0116(9) 0.0063(9) -0.0040(9)
    C4 0.0927(17) 0.0631(14) 0.0818(16) -0.0038(12) 0.0234(13) 0.0242(12)
    C6 0.0881(17) 0.0820(16) 0.0561(12) 0.0105(13) 0.0285(12) 0.0043(11)
    C10 0.0552(13) 0.0929(17) 0.0761(15) 0.0067(12) 0.0194(11) -0.0026(13)
    C3 0.0708(13) 0.0549(12) 0.0570(12) -0.0008(10) 0.0103(10) 0.0072(9)
    C11 0.0580(14) 0.131(2) 0.0845(17) 0.0235(15) -0.0098(12) 0.0098(16)
    C5 0.0928(18) 0.0889(18) 0.0691(15) 0.0057(14) 0.0357(13) 0.0274(13)
    O3 0.0889(10) 0.0460(7) 0.0420(7) 0.0038(7) 0.0029(6) -0.0067(6)
    C13 0.0538(10) 0.0406(9) 0.0375(8) -0.0040(7) 0.0015(7) 0.0012(7)
    C12 0.0616(11) 0.0399(9) 0.0388(9) -0.0050(8) 0.0023(8) -0.0008(7)
    C14 0.0567(11) 0.0613(12) 0.0460(10) 0.0066(9) -0.0016(8) -0.0078(9)
    C18 0.0578(12) 0.0537(11) 0.0475(10) 0.0037(9) 0.0053(8) 0.0015(8)
    C16 0.0710(13) 0.0594(12) 0.0426(10) -0.0094(10) -0.0061(9) 0.0016(9)
    C15 0.0716(14) 0.0698(13) 0.0414(10) 0.0016(11) 0.0039(9) -0.0116(9)
    C17 0.0597(12) 0.0664(13) 0.0555(11) 0.0027(10) -0.0051(9) 0.0076(10)
    C19 0.114(2) 0.0984(19) 0.0531(13) -0.0079(16) -0.0230(13) -0.0049(13)
_geom_special_details
;
 All s.u.'s (except the s.u. in the dihedral angle between two l.s. planes)
 are estimated using the full covariance matrix. The cell s.u.'s are taken
 into account individually in the estimation of s.u.'s in distances, angles
 and torsion angles; correlations between s.u.'s in cell parameters are only
 used when they are defined by crystal symmetry. An approximate (isotropic)
 treatment of cell s.u.'s is used for estimating s.u.'s involving l.s. planes.
;
loop_
    _geom_bond_atom_site_label_1
    _geom_bond_atom_site_label_2
    _geom_bond_site_symmetry_2
    _geom_bond_distance
    _geom_bond_publ_flag
    Cl1 C7 . 1.741(2) ?
    O1 C1 . 1.415(2) ?
    O1 H101 . 0.8200 ?
    O2 C12 . 1.248(2) ?
    N1 C8 . 1.490(2) ?
    N1 C9 . 1.507(2) ?
    N1 H102 . 0.9000 ?
    N1 H103 . 0.9000 ?
    C7 C6 . 1.386(3) ?
    C7 C2 . 1.387(3) ?
    C1 C2 . 1.513(2) ?
    C1 C8 . 1.521(2) ?
    C1 H1 . 0.9800 ?
    C2 C3 . 1.392(3) ?
    C8 H8A . 0.9700 ?
    C8 H8B . 0.9700 ?
    C9 C11 . 1.504(3) ?
    C9 C10 . 1.517(3) ?
    C9 H9 . 0.9800 ?
    C4 C5 . 1.376(4) ?
    C4 C3 . 1.379(3) ?
    C4 H4 . 0.9300 ?
    C6 C5 . 1.371(4) ?
    C6 H6 . 0.9300 ?
    C10 H10A . 0.9600 ?
    C10 H10B . 0.9600 ?
    C10 H10C . 0.9600 ?
    C3 H3 . 0.9300 ?
    C11 H11A . 0.9600 ?
    C11 H11B . 0.9600 ?
    C11 H11C . 0.9600 ?
    C5 H5 . 0.9300 ?
    O3 C12 . 1.271(2) ?
    C13 C14 . 1.383(2) ?
    C13 C18 . 1.386(3) ?
    C13 C12 . 1.504(2) ?
    C14 C15 . 1.384(3) ?
    C14 H14 . 0.9300 ?
    C18 C17 . 1.386(3) ?
    C18 H18 . 0.9300 ?
    C16 C17 . 1.381(3) ?
    C16 C15 . 1.382(3) ?
    C16 C19 . 1.513(3) ?
    C15 H15 . 0.9300 ?
    C17 H17 . 0.9300 ?
    C19 H19A . 0.9600 ?
    C19 H19B . 0.9600 ?
    C19 H19C . 0.9600 ?
loop_
    _geom_angle_atom_site_label_1
    _geom_angle_atom_site_label_2
    _geom_angle_atom_site_label_3
    _geom_angle_site_symmetry_1
    _geom_angle_site_symmetry_3
    _geom_angle
    _geom_angle_publ_flag
    C1 O1 H101 . . 109.5 ?
    C8 N1 C9 . . 115.19(14) ?
    C8 N1 H102 . . 108.5 ?
    C9 N1 H102 . . 108.5 ?
    C8 N1 H103 . . 108.5 ?
    C9 N1 H103 . . 108.5 ?
    H102 N1 H103 . . 107.5 ?
    C6 C7 C2 . . 122.1(2) ?
    C6 C7 Cl1 . . 117.75(17) ?
    C2 C7 Cl1 . . 120.19(14) ?
    O1 C1 C2 . . 107.74(14) ?
    O1 C1 C8 . . 110.88(15) ?
    C2 C1 C8 . . 109.32(14) ?
    O1 C1 H1 . . 109.6 ?
    C2 C1 H1 . . 109.6 ?
    C8 C1 H1 . . 109.6 ?
    C7 C2 C3 . . 117.01(17) ?
    C7 C2 C1 . . 123.81(17) ?
    C3 C2 C1 . . 119.18(17) ?
    N1 C8 C1 . . 112.01(14) ?
    N1 C8 H8A . . 109.2 ?
    C1 C8 H8A . . 109.2 ?
    N1 C8 H8B . . 109.2 ?
    C1 C8 H8B . . 109.2 ?
    H8A C8 H8B . . 107.9 ?
    C11 C9 N1 . . 111.64(17) ?
    C11 C9 C10 . . 112.2(2) ?
    N1 C9 C10 . . 107.65(16) ?
    C11 C9 H9 . . 108.4 ?
    N1 C9 H9 . . 108.4 ?
    C10 C9 H9 . . 108.4 ?
    C5 C4 C3 . . 119.8(2) ?
    C5 C4 H4 . . 120.1 ?
    C3 C4 H4 . . 120.1 ?
    C5 C6 C7 . . 119.2(2) ?
    C5 C6 H6 . . 120.4 ?
    C7 C6 H6 . . 120.4 ?
    C9 C10 H10A . . 109.5 ?
    C9 C10 H10B . . 109.5 ?
    H10A C10 H10B . . 109.5 ?
    C9 C10 H10C . . 109.5 ?
    H10A C10 H10C . . 109.5 ?
    H10B C10 H10C . . 109.5 ?
    C4 C3 C2 . . 121.5(2) ?
    C4 C3 H3 . . 119.2 ?
    C2 C3 H3 . . 119.2 ?
    C9 C11 H11A . . 109.5 ?
    C9 C11 H11B . . 109.5 ?
    H11A C11 H11B . . 109.5 ?
    C9 C11 H11C . . 109.5 ?
    H11A C11 H11C . . 109.5 ?
    H11B C11 H11C . . 109.5 ?
    C6 C5 C4 . . 120.3(2) ?
    C6 C5 H5 . . 119.8 ?
    C4 C5 H5 . . 119.8 ?
    C14 C13 C18 . . 118.17(16) ?
    C14 C13 C12 . . 120.33(16) ?
    C18 C13 C12 . . 121.50(16) ?
    O2 C12 O3 . . 124.06(16) ?
    O2 C12 C13 . . 118.45(16) ?
    O3 C12 C13 . . 117.49(16) ?
    C13 C14 C15 . . 120.84(18) ?
    C13 C14 H14 . . 119.6 ?
    C15 C14 H14 . . 119.6 ?
    C13 C18 C17 . . 120.41(18) ?
    C13 C18 H18 . . 119.8 ?
    C17 C18 H18 . . 119.8 ?
    C17 C16 C15 . . 117.54(17) ?
    C17 C16 C19 . . 121.9(2) ?
    C15 C16 C19 . . 120.6(2) ?
    C16 C15 C14 . . 121.36(19) ?
    C16 C15 H15 . . 119.3 ?
    C14 C15 H15 . . 119.3 ?
    C16 C17 C18 . . 121.64(19) ?
    C16 C17 H17 . . 119.2 ?
    C18 C17 H17 . . 119.2 ?
    C16 C19 H19A . . 109.5 ?
    C16 C19 H19B . . 109.5 ?
    H19A C19 H19B . . 109.5 ?
    C16 C19 H19C . . 109.5 ?
    H19A C19 H19C . . 109.5 ?
    H19B C19 H19C . . 109.5 ?
loop_
    _geom_torsion_atom_site_label_1
    _geom_torsion_atom_site_label_2
    _geom_torsion_atom_site_label_3
    _geom_torsion_atom_site_label_4
    _geom_torsion_site_symmetry_1
    _geom_torsion_site_symmetry_2
    _geom_torsion_site_symmetry_3
    _geom_torsion_site_symmetry_4
    _geom_torsion
    _geom_torsion_publ_flag
    C6 C7 C2 C3 . . . . -0.2(3) ?
    Cl1 C7 C2 C3 . . . . 178.83(15) ?
    C6 C7 C2 C1 . . . . 179.50(19) ?
    Cl1 C7 C2 C1 . . . . -1.4(3) ?
    O1 C1 C2 C7 . . . . -129.79(18) ?
    C8 C1 C2 C7 . . . . 109.6(2) ?
    O1 C1 C2 C3 . . . . 49.9(2) ?
    C8 C1 C2 C3 . . . . -70.6(2) ?
    C9 N1 C8 C1 . . . . -169.34(15) ?
    O1 C1 C8 N1 . . . . 68.35(19) ?
    C2 C1 C8 N1 . . . . -173.02(14) ?
    C8 N1 C9 C11 . . . . -50.6(2) ?
    C8 N1 C9 C10 . . . . -174.10(16) ?
    C2 C7 C6 C5 . . . . -0.7(4) ?
    Cl1 C7 C6 C5 . . . . -179.8(2) ?
    C5 C4 C3 C2 . . . . -0.1(4) ?
    C7 C2 C3 C4 . . . . 0.6(3) ?
    C1 C2 C3 C4 . . . . -179.13(19) ?
    C7 C6 C5 C4 . . . . 1.2(4) ?
    C3 C4 C5 C6 . . . . -0.9(4) ?
    C14 C13 C12 O2 . . . . -9.8(3) ?
    C18 C13 C12 O2 . . . . 169.70(18) ?
    C14 C13 C12 O3 . . . . 171.21(17) ?
    C18 C13 C12 O3 . . . . -9.3(3) ?
    C18 C13 C14 C15 . . . . 2.1(3) ?
    C12 C13 C14 C15 . . . . -178.45(18) ?
    C14 C13 C18 C17 . . . . -1.1(3) ?
    C12 C13 C18 C17 . . . . 179.36(17) ?
    C17 C16 C15 C14 . . . . 0.0(3) ?
    C19 C16 C15 C14 . . . . 179.6(2) ?
    C13 C14 C15 C16 . . . . -1.5(3) ?
    C15 C16 C17 C18 . . . . 0.9(3) ?
    C19 C16 C17 C18 . . . . -178.6(2) ?
    C13 C18 C17 C16 . . . . -0.3(3) ?
loop_
    _geom_hbond_atom_site_label_D
    _geom_hbond_atom_site_label_H
    _geom_hbond_atom_site_label_A
    _geom_hbond_site_symmetry_A
    _geom_hbond_distance_DH
    _geom_hbond_distance_HA
    _geom_hbond_distance_DA
    _geom_hbond_angle_DHA
    O1 H101 O3 . 0.82 1.88 2.6986(18) 173
    N1 H103 O2 . 0.90 1.91 2.7835(18) 164
    N1 H102 O3 3_666 0.90 1.89 2.7824(19) 174
