# Supplementary material for: N-[2-(2-Chloro­phen­yl)-2-hy­droxy­eth­yl]propan-2-aminium 4-methyl­benzoate
Source: Acta Crystallogr Sect E Struct Rep Online. 2010 Sep 25;66(Pt 10):o2605. doi: 10.1107/S1600536810033878 (PMC2983265; doi:10.1107/S1600536810033878)
Supplement: Supplementary file 2 [file e-66-o2605-Isup2.hkl]

#
# h,k,l, Fc-squared, Fo-squared, sigma(Fo-squared) and status flag
#
data_I
_shelx_title ' xing719 in P 21/n'
_shelx_refln_list_code          4
_shelx_F_calc_maximum      204.98
_exptl_crystal_F_000       744.00
_reflns_d_resolution_high  0.7711
 
loop_
 _symmetry_equiv_pos_as_xyz
 'x, y, z'
 '-x+1/2, y+1/2, -z+1/2'
 '-x, -y, -z'
 'x-1/2, -y-1/2, z-1/2'
 
_cell_length_a     8.5966
_cell_length_b     8.1288
_cell_length_c    26.8949
_cell_angle_alpha  90.000
_cell_angle_beta   91.600
_cell_angle_gamma  90.000
 
_shelx_F_squared_multiplier     1.000
 
loop_
 _refln_index_h
 _refln_index_k
 _refln_index_l
 _refln_F_squared_calc
 _refln_F_squared_meas
 _refln_F_squared_sigma
 _refln_observed_status
   2   0   0    31403.28    31078.53    297.29 o
   4   0   0      483.15      510.86      6.10 o
   6   0   0      459.92      532.74     14.14 o
   8   0   0      210.43      220.14      6.12 o
  10   0   0        3.49        1.67      2.59 o
   1   1   0      557.67      516.73      3.30 o
   2   1   0      446.92      480.30      3.81 o
   3   1   0     4213.58     4256.15     26.54 o
   4   1   0      741.25      840.08      6.33 o
   5   1   0      340.45      360.17      4.88 o
   6   1   0       28.38       38.74      2.40 o
   7   1   0       30.19       34.23      2.41 o
   8   1   0       52.61       54.51      2.88 o
   9   1   0        0.85        1.51      1.99 o
  10   1   0       27.10       34.82      4.77 o
   0   2   0    42016.88    42288.80    480.19 o
   1   2   0       40.69       62.94      1.37 o
   2   2   0       47.90       56.13      1.69 o
   3   2   0        1.04        1.20      0.99 o
   4   2   0      582.96      607.37      6.34 o
   5   2   0        0.14       -0.26      1.12 o
   6   2   0       41.34       49.54      2.62 o
   7   2   0        2.96        7.15      2.38 o
   8   2   0      192.09      202.82      4.29 o
   9   2   0        3.87        2.60      2.10 o
  10   2   0        4.03        1.06      2.06 o
   1   3   0     1406.30     1423.49      8.81 o
   2   3   0      483.48      435.67      3.99 o
   3   3   0      141.78      144.00      2.51 o
   4   3   0      431.53      454.71      5.44 o
   5   3   0      579.87      553.09      6.00 o
   6   3   0       28.28       34.19      3.07 o
   7   3   0        8.50        8.75      2.63 o
   8   3   0       26.34       24.85      5.49 o
   9   3   0        2.90        2.41      2.27 o
  10   3   0        9.45       12.11      7.21 o
   0   4   0     3833.17     3961.93     41.09 o
   1   4   0     1456.67     1409.90      9.18 o
   2   4   0      180.64      196.81      2.45 o
   3   4   0      166.04      178.58      2.60 o
   4   4   0        8.30        7.42      1.50 o
   5   4   0       18.47       23.59      2.01 o
   6   4   0       34.28       42.04      3.45 o
   7   4   0        1.64        1.68      2.06 o
   8   4   0        0.39       -2.04      2.13 o
   9   4   0       11.46       11.65      2.46 o
  10   4   0        9.26       15.15      6.38 o
   1   5   0      108.75      118.83      1.88 o
   2   5   0      173.08      155.74      2.73 o
   3   5   0      104.67       98.30      2.08 o
   4   5   0       46.99       45.93      2.08 o
   5   5   0       83.76       89.71      2.80 o
   6   5   0       22.16       22.94      2.47 o
   7   5   0        3.08        8.02      2.23 o
   8   5   0        2.38        3.27      2.03 o
   9   5   0        0.19        0.92      1.90 o
   0   6   0       43.26       38.80      2.96 o
   1   6   0      678.50      654.77      5.11 o
   2   6   0        1.83        2.12      0.97 o
   3   6   0      319.35      309.33      3.84 o
   4   6   0       14.50       16.25      1.86 o
   5   6   0       15.52       18.60      2.47 o
   6   6   0        2.62        4.40      2.02 o
   7   6   0        0.38        1.07      1.97 o
   8   6   0        3.17        2.43      2.69 o
   9   6   0        3.24        2.31      3.29 o
   1   7   0        4.06        5.85      1.10 o
   2   7   0       15.47       18.11      1.21 o
   3   7   0      230.20      229.26      3.58 o
   4   7   0      119.02      137.18      3.48 o
   5   7   0       13.04       10.67      1.94 o
   6   7   0       54.22       62.25      2.86 o
   7   7   0        0.66        0.61      2.08 o
   8   7   0        0.10       -2.19      2.19 o
   0   8   0      101.47      121.37      9.86 o
   1   8   0       52.35       55.48      5.41 o
   2   8   0       19.90       21.34      1.37 o
   3   8   0        0.24        1.06      1.29 o
   4   8   0       16.07       20.14      2.53 o
   5   8   0       14.89        8.17      2.01 o
   6   8   0       19.79       21.36      3.09 o
   7   8   0       33.34       26.39      2.85 o
   1   9   0       15.70       15.21      4.78 o
   2   9   0       96.40       85.09     12.49 o
   3   9   0       68.27       78.86      6.28 o
   4   9   0       38.29       23.38      7.59 o
   5   9   0       21.44       23.84      4.88 o
   0  10   0        0.22       -2.57      6.25 o
   1  10   0       24.53       31.33      6.47 o
   2  10   0       16.19       17.16      5.82 o
   3  10   0        4.05        5.77      4.61 o
  -9   0   1       46.33       69.81     12.42 o
  -7   0   1        3.12        4.30      3.00 o
  -5   0   1       76.74       49.35      3.22 o
  -3   0   1     4280.83     4387.35     39.48 o
   3   0   1     7716.55     7832.54     69.06 o
   5   0   1     2333.28     2399.47     25.98 o
   7   0   1       48.49       47.61      3.13 o
   9   0   1      104.77      105.57      5.33 o
 -11   1   1        4.36        4.20      5.55 o
 -10   1   1        2.40        1.34      2.07 o
  -9   1   1       10.51       13.82      2.60 o
  -8   1   1       30.45       31.25      2.82 o
  -7   1   1        2.40        3.63      1.76 o
  -6   1   1       11.06       17.79      2.92 o
  -5   1   1        9.38       15.21      2.69 o
  -4   1   1       16.27       12.85      1.38 o
  -3   1   1      972.50     1012.73      7.15 o
  -2   1   1     7033.53     7289.45     45.75 o
  -1   1   1     2632.74     2729.38     15.42 o
   1   1   1     3915.47     4061.10     22.77 o
   2   1   1     1195.72     1136.77      7.29 o
   3   1   1     2418.32     2432.44     15.33 o
   4   1   1     1230.44     1231.72      8.67 o
   5   1   1       46.63       44.14      1.87 o
   6   1   1       86.64       76.29      2.34 o
   7   1   1       20.15       20.38      2.73 o
   8   1   1       14.16       11.26      1.89 o
   9   1   1       31.88       36.40      2.36 o
  10   1   1        0.77       -0.26      1.72 o
 -10   2   1        6.13        5.37      3.41 o
  -9   2   1       19.46       16.22      4.25 o
  -8   2   1       33.63       41.83      2.75 o
  -7   2   1       83.41       76.70      3.55 o
  -6   2   1       18.54       23.55      2.45 o
  -5   2   1      139.08      169.13      3.46 o
  -4   2   1       40.37       48.83      2.02 o
  -3   2   1      575.04      600.39      4.98 o
  -2   2   1       11.95       18.54      1.34 o
  -1   2   1    20094.71    20457.71    133.97 o
   0   2   1     1872.44     1675.03     17.39 o
   1   2   1     1334.57     1269.45      7.92 o
   2   2   1      969.22      883.05      5.97 o
   3   2   1        4.85        2.38      1.07 o
   4   2   1       33.24       21.68      2.62 o
   5   2   1      113.53      132.58      2.82 o
   6   2   1        0.00        1.65      1.48 o
   7   2   1        0.26        0.42      1.30 o
   8   2   1        9.34        9.36      2.86 o
   9   2   1       68.07       73.37      2.84 o
  10   2   1        0.77       -2.30      3.26 o
 -10   3   1        3.53        6.97      7.57 o
  -9   3   1        1.11        1.09      1.82 o
  -8   3   1        8.28        3.61      2.21 o
  -7   3   1       11.79       10.79      2.17 o
  -6   3   1      196.50      208.30      4.35 o
  -5   3   1      180.67      179.06      4.19 o
  -4   3   1     2785.55     2770.16     23.78 o
  -3   3   1     2507.71     2503.24     16.71 o
  -2   3   1       24.23       28.82      1.29 o
  -1   3   1      887.40      811.11      5.61 o
   0   3   1      130.41      114.99      1.77 o
   1   3   1      134.31      129.82      1.87 o
   2   3   1       87.64       91.70      1.72 o
   3   3   1       54.46       62.36      1.90 o
   4   3   1       19.89       15.59      1.41 o
   5   3   1       24.97       27.19      4.09 o
   6   3   1      108.49      110.33      3.31 o
   7   3   1       35.46       46.44      2.71 o
   8   3   1       20.24       25.85      2.22 o
   9   3   1       24.75       24.23      2.28 o
  10   3   1        4.55        8.55      5.89 o
 -10   4   1        7.08       11.18      6.86 o
  -9   4   1       30.51       23.09      5.05 o
  -8   4   1       40.12       51.64      3.64 o
  -7   4   1        8.47       10.81      2.52 o
  -6   4   1        3.30        4.07      2.22 o
  -5   4   1       57.71       52.59      2.95 o
  -4   4   1      149.35      168.94      2.89 o
  -3   4   1       19.64       23.15      1.54 o
  -2   4   1     1231.15     1291.63      8.94 o
  -1   4   1       95.71       90.40      1.42 o
   0   4   1     1901.75     1957.06     16.46 o
   1   4   1     2098.04     2118.51     13.46 o
   2   4   1      308.07      284.89      3.01 o
   3   4   1      182.75      183.96      2.68 o
   4   4   1        4.18        4.15      1.40 o
   5   4   1        5.87        6.95      1.89 o
   6   4   1       15.13       10.40      1.93 o
   7   4   1       27.63       27.92      3.82 o
   8   4   1       32.54       47.37      3.17 o
   9   4   1       16.91       15.26      2.50 o
  10   4   1        1.75       -1.91      6.20 o
  -9   5   1        0.76        1.05      2.04 o
  -8   5   1        0.10        0.55      1.91 o
  -7   5   1        2.77        4.12      2.15 o
  -6   5   1        1.35        2.81      2.01 o
  -5   5   1       15.23       14.75      2.44 o
  -4   5   1      730.01      729.09      7.24 o
  -3   5   1       11.09        9.13      1.43 o
  -2   5   1        1.03        1.72      1.02 o
  -1   5   1       85.80       86.30      1.79 o
   0   5   1      199.77      180.24      2.34 o
   1   5   1       50.78       48.71      1.19 o
   2   5   1        4.55        2.66      0.99 o
   3   5   1      183.55      168.01      3.00 o
   4   5   1      340.65      311.41      3.89 o
   5   5   1      166.00      165.25      3.38 o
   6   5   1        1.86        2.09      2.02 o
   7   5   1       11.78       12.36      2.36 o
   8   5   1       26.35       31.29      2.93 o
   9   5   1        0.74        1.03      3.16 o
  -9   6   1        0.36       -2.02      3.50 o
  -8   6   1       69.35       78.16      3.63 o
  -7   6   1        3.49        2.14      2.44 o
  -6   6   1       24.16       19.11      2.42 o
  -5   6   1       66.76       78.97      3.19 o
  -4   6   1        0.30       -0.38      1.35 o
  -3   6   1      293.20      307.26      3.87 o
  -2   6   1       83.68       78.41      1.79 o
  -1   6   1       73.46       64.98      2.34 o
   0   6   1      161.34      149.82      3.69 o
   1   6   1      192.22      202.88      2.41 o
   2   6   1      339.89      340.56      3.62 o
   3   6   1       15.71       15.67      1.75 o
   4   6   1      311.51      312.77      4.20 o
   5   6   1        2.05        3.10      1.65 o
   6   6   1       82.75       88.51      3.20 o
   7   6   1        9.86       12.20      2.36 o
   8   6   1       27.55       26.77      5.53 o
   9   6   1       11.21        3.90      3.71 o
  -8   7   1        0.23       -0.68      2.32 o
  -7   7   1        2.54        1.78      2.07 o
  -6   7   1       17.41       11.56      2.48 o
  -5   7   1       52.22       50.17      2.68 o
  -4   7   1      706.32      679.06      8.93 o
  -3   7   1      423.40      425.54      5.55 o
  -2   7   1       59.43       56.20      2.84 o
  -1   7   1      192.64      201.49      3.64 o
   0   7   1        7.75        8.18      1.12 o
   1   7   1       11.97        9.76      0.84 o
   2   7   1      192.10      197.48      2.65 o
   3   7   1        0.22        0.87      1.35 o
   4   7   1       42.31       41.04      2.45 o
   5   7   1        8.23       10.72      2.32 o
   6   7   1        3.18        6.37      2.08 o
   7   7   1       29.19       28.93      4.30 o
   8   7   1        1.06       -0.03      1.72 o
  -7   8   1        0.01        2.77      2.16 o
  -6   8   1       14.20        9.59      2.21 o
  -5   8   1       10.80        5.23      1.82 o
  -4   8   1       83.54       76.04      3.87 o
  -3   8   1       67.53       72.95      2.21 o
  -2   8   1       48.56       45.97      2.36 o
  -1   8   1        0.18        0.28      1.09 o
   0   8   1       40.84       39.54      2.22 o
   1   8   1       10.88       10.16      1.14 o
   2   8   1      120.50      119.65      2.32 o
   3   8   1       71.17       68.46      2.33 o
   4   8   1        5.04        7.88      1.99 o
   5   8   1       18.93       19.09      2.28 o
   6   8   1        3.34        2.52      1.90 o
   7   8   1        4.95        3.02      2.48 o
  -5   9   1        0.19       -4.00      4.08 o
  -4   9   1      173.17      191.02     10.09 o
  -3   9   1        1.05        0.95      3.57 o
  -2   9   1       37.53       33.22      8.88 o
  -1   9   1       25.05       22.35      5.39 o
   0   9   1        2.64        5.99      4.27 o
   1   9   1       24.91       31.71      5.24 o
   2   9   1       64.64       73.89      6.36 o
   3   9   1        0.85        3.03      4.60 o
   4   9   1        0.00        1.30      3.64 o
   5   9   1        8.97        2.96      4.23 o
  -3  10   1        1.50        3.35      5.49 o
  -2  10   1       12.56       14.98      6.36 o
  -1  10   1       35.44       46.58      6.28 o
   0  10   1        7.89       12.60      5.78 o
   1  10   1        1.77        2.19      4.35 o
   2  10   1        2.77        0.60      3.83 o
   3  10   1        1.90        5.00      4.53 o
 -10   0   2        7.29        8.10      3.94 o
  -8   0   2      472.86      525.72     22.96 o
  -6   0   2      252.75      262.26      5.78 o
  -4   0   2     2629.45     2600.26     27.80 o
  -2   0   2     1591.45     1503.91     13.33 o
   2   0   2        2.81        3.07      0.76 o
   4   0   2        2.48       -0.06      1.10 o
   6   0   2        7.22        9.61      1.97 o
   8   0   2       20.35       25.14      5.40 o
  10   0   2        0.10       -1.65      2.55 o
 -11   1   2        0.92       -0.72      5.12 o
 -10   1   2        2.80        3.74      2.49 o
  -9   1   2        0.57       -0.65      1.82 o
  -8   1   2       16.83       16.24      2.47 o
  -7   1   2        1.28        2.66      2.00 o
  -6   1   2      106.42       97.06      3.05 o
  -5   1   2      138.06      145.94      3.03 o
  -4   1   2      991.94     1034.29      9.42 o
  -3   1   2        0.20        3.84      1.22 o
  -2   1   2     4560.24     4597.79     27.97 o
  -1   1   2        3.40        9.18      0.80 o
   1   1   2        5.52        7.21      0.65 o
   2   1   2    13072.75    13578.20    116.30 o
   3   1   2      226.86      252.83      2.52 o
   4   1   2     3322.06     3535.91     25.62 o
   5   1   2        1.80        2.21      1.39 o
   6   1   2      470.95      497.27      5.98 o
   7   1   2        7.93        9.07      1.70 o
   8   1   2      112.76      114.96      4.08 o
   9   1   2        0.74        0.39      1.31 o
  10   1   2       71.21       89.76      7.00 o
 -10   2   2        5.14        2.00      2.17 o
  -9   2   2        0.62       -0.01      2.34 o
  -8   2   2      176.47      187.60      4.54 o
  -7   2   2      231.39      266.73      5.47 o
  -6   2   2       16.22       10.48      2.87 o
  -5   2   2      798.61      794.43      9.90 o
  -4   2   2       31.45       47.26      1.82 o
  -3   2   2        2.03       10.65      2.32 o
  -2   2   2      907.07      945.78      6.73 o
  -1   2   2     5610.69     5824.78     35.04 o
   0   2   2     5028.47     4685.33     32.62 o
   1   2   2      265.64      267.43      2.93 o
   2   2   2      415.90      362.75      3.23 o
   3   2   2       30.83       31.71      1.39 o
   4   2   2       55.10       51.99      1.90 o
   5   2   2      147.60      148.52      3.02 o
   6   2   2       29.50       28.64      1.87 o
   7   2   2       74.22       79.19      2.60 o
   8   2   2       58.29       62.07      2.73 o
   9   2   2        0.04       -1.49      1.62 o
  10   2   2        0.09       -1.66      3.98 o
 -10   3   2        1.24        1.15      3.13 o
  -9   3   2       26.33       29.04      3.08 o
  -8   3   2       11.68       10.41      2.83 o
  -7   3   2       27.42       26.55      2.80 o
  -6   3   2        3.75        5.72      2.58 o
  -5   3   2      179.29      167.95      4.95 o
  -4   3   2       68.82       68.11      3.55 o
  -3   3   2     1825.57     1832.23     12.64 o
  -2   3   2      503.23      532.96      4.41 o
  -1   3   2     1198.58     1119.83      7.36 o
   0   3   2     1395.22     1269.79     14.72 o
   1   3   2       62.71       44.20      1.24 o
   2   3   2     1180.32     1123.62     10.32 o
   3   3   2      841.17      896.74      7.12 o
   4   3   2       64.83       77.57      2.24 o
   5   3   2       17.01       16.59      2.09 o
   6   3   2        0.00        0.87      1.28 o
   7   3   2        9.26        6.59      1.77 o
   8   3   2        4.72        8.59      1.71 o
   9   3   2       57.97       66.97      2.92 o
  10   3   2        0.67        2.43      4.24 o
 -10   4   2        9.25        1.82      4.78 o
  -9   4   2        7.58        8.18      3.42 o
  -8   4   2      200.73      202.82      5.53 o
  -7   4   2        9.17        7.05      2.74 o
  -6   4   2       64.92       69.21      3.14 o
  -5   4   2        0.75       -0.52      1.68 o
  -4   4   2        4.10        4.59      1.53 o
  -3   4   2       69.19       64.38      1.95 o
  -2   4   2      344.35      312.21      3.19 o
  -1   4   2       15.04       11.54      0.65 o
   0   4   2      389.71      412.19      5.07 o
   1   4   2     1457.56     1421.34      9.26 o
   2   4   2      196.44      203.51      2.47 o
   3   4   2      844.98      773.04      6.12 o
   4   4   2      222.69      207.89      3.00 o
   5   4   2        4.41        4.63      1.69 o
   6   4   2        5.27        4.64      1.91 o
   7   4   2       25.71       26.36      2.37 o
   8   4   2       17.86       16.22      2.83 o
   9   4   2        0.52        0.31      3.15 o
  10   4   2        0.32       -1.73      3.94 o
  -9   5   2        0.57        1.58      2.41 o
  -8   5   2       16.79       13.81      3.25 o
  -7   5   2        3.11        3.41      2.57 o
  -6   5   2       12.09       12.38      2.19 o
  -5   5   2      388.47      393.32      5.21 o
  -4   5   2      617.14      617.09      6.92 o
  -3   5   2       45.44       44.83      1.96 o
  -2   5   2      320.79      298.39      3.32 o
  -1   5   2       62.22       59.84      1.53 o
   0   5   2       19.98       13.87      1.82 o
   1   5   2       36.65       41.67      1.12 o
   2   5   2        8.38        7.28      1.06 o
   3   5   2       17.52       22.34      1.68 o
   4   5   2        2.61        2.45      1.53 o
   5   5   2      181.85      186.81      3.90 o
   6   5   2       48.33       52.70      2.56 o
   7   5   2       14.79       17.11      2.28 o
   8   5   2        2.33        0.45      1.85 o
   9   5   2       25.74       32.08     15.69 o
  -9   6   2        0.20       -0.45      2.35 o
  -8   6   2        7.76        4.90      2.69 o
  -7   6   2       54.19       63.03      3.21 o
  -6   6   2        7.32        4.02      2.13 o
  -5   6   2      177.68      183.12      4.29 o
  -4   6   2       80.65       74.42      2.64 o
  -3   6   2      224.23      220.93      3.38 o
  -2   6   2        1.52        1.24      0.98 o
  -1   6   2       22.57       16.48      1.92 o
   0   6   2      345.82      369.17      6.52 o
   1   6   2       49.26       45.90      1.80 o
   2   6   2       27.33       28.49      1.41 o
   3   6   2      193.47      205.89      3.05 o
   4   6   2       20.24       28.63      2.00 o
   5   6   2      209.97      224.85      3.78 o
   6   6   2        2.93        6.03      1.89 o
   7   6   2       26.31       24.04      2.60 o
   8   6   2        1.46        1.04      1.89 o
   9   6   2        0.52        0.85      2.78 o
  -8   7   2        6.61        1.80      2.82 o
  -7   7   2        8.76       11.42      2.77 o
  -6   7   2        3.74        3.94      2.41 o
  -5   7   2        7.99        9.48      2.13 o
  -4   7   2       90.34       93.33      2.97 o
  -3   7   2      159.06      136.04      3.35 o
  -2   7   2       26.66       22.66      1.64 o
  -1   7   2        8.38        7.31      1.66 o
   0   7   2      202.74      209.38      3.96 o
   1   7   2       18.93       23.51      2.21 o
   2   7   2        4.98        5.01      1.20 o
   3   7   2        0.73        0.41      1.20 o
   4   7   2       39.16       40.80      2.14 o
   5   7   2       87.92       90.99      3.13 o
   6   7   2        0.08       -0.04      1.76 o
   7   7   2       25.01       26.97      4.71 o
   8   7   2        3.25        3.78      2.98 o
  -7   8   2        5.12        7.76      2.44 o
  -6   8   2        0.14        4.02      2.22 o
  -5   8   2        4.78        2.33      1.68 o
  -4   8   2       41.55       48.91      2.21 o
  -3   8   2       21.48       20.95      1.95 o
  -2   8   2        3.83        1.13      1.56 o
  -1   8   2       10.37       12.13      2.09 o
   0   8   2        0.18        0.68      1.01 o
   1   8   2        0.01        0.02      1.29 o
   2   8   2        0.01        1.50      1.76 o
   3   8   2        3.27        2.76      1.16 o
   4   8   2        0.28        0.69      1.59 o
   5   8   2       14.59        7.51      2.31 o
   6   8   2        4.04        3.58      2.09 o
   7   8   2        1.35        2.64      2.16 o
  -5   9   2        1.74        3.43      3.95 o
  -4   9   2       18.78       15.48      4.89 o
  -3   9   2       49.56       40.13      8.60 o
  -2   9   2        3.96        4.46      5.36 o
  -1   9   2       69.30       74.09      6.55 o
   0   9   2        4.18        4.01      4.51 o
   1   9   2      103.58      119.76      7.30 o
   2   9   2       21.49       26.80      7.03 o
   3   9   2       15.80       12.75      4.94 o
   4   9   2       18.39       14.93      4.68 o
   5   9   2        6.11        5.10      4.45 o
  -3  10   2       11.28        6.73      5.67 o
  -2  10   2       10.61        8.51      5.06 o
  -1  10   2        2.74        3.05      4.90 o
   0  10   2       33.56       24.61      6.29 o
   1  10   2        1.43        0.38      4.28 o
   2  10   2       74.65       81.59      7.00 o
   3  10   2       10.11        5.02      5.49 o
 -11   0   3       12.83       10.92      3.99 o
  -9   0   3        1.31        0.83      5.19 o
  -7   0   3      317.46      327.77      8.22 o
  -5   0   3      355.87      375.24      8.42 o
  -3   0   3     2921.92     2867.11     26.35 o
  -1   0   3        2.20        4.06      1.12 o
   1   0   3     1876.53     1761.36     17.58 o
   3   0   3     1983.77     1934.33     16.41 o
   5   0   3        0.06        1.36      1.96 o
   7   0   3        4.54        2.70      1.72 o
   9   0   3       10.34        8.70      3.54 o
 -11   1   3       18.63       15.56      5.62 o
 -10   1   3        0.24       -0.75      2.57 o
  -9   1   3       36.19       41.59      4.12 o
  -8   1   3        2.03        4.63      2.22 o
  -7   1   3       27.16       23.75      2.81 o
  -6   1   3        7.44        4.13      1.97 o
  -5   1   3      146.74      151.25      3.48 o
  -4   1   3      969.05     1043.90      9.92 o
  -3   1   3     1112.39     1038.03      7.60 o
  -2   1   3     2486.48     2452.23     15.66 o
  -1   1   3    15736.64    16167.52    102.20 o
   0   1   3      650.57      605.64      3.60 o
   1   1   3     9714.69     9344.92     55.60 o
   2   1   3        5.53        3.04      0.61 o
   3   1   3      213.74      191.78      2.18 o
   4   1   3      143.28      129.82      2.08 o
   5   1   3      468.31      507.88      5.06 o
   6   1   3       33.62       36.97      1.55 o
   7   1   3       39.44       57.89      3.07 o
   8   1   3       12.76       15.39      1.75 o
   9   1   3        0.15        0.27      1.20 o
  10   1   3        1.73        2.07      2.39 o
 -10   2   3        4.00        0.04      2.62 o
  -9   2   3       21.70       27.05      3.20 o
  -8   2   3       32.99       30.43      3.69 o
  -7   2   3        1.64        3.70      2.08 o
  -6   2   3       30.37       33.46      2.78 o
  -5   2   3      198.76      175.98      4.33 o
  -4   2   3      449.89      532.81      4.96 o
  -3   2   3      183.05      202.25      2.93 o
  -2   2   3     9210.15     9606.22     61.54 o
  -1   2   3       13.66        5.03      0.80 o
   0   2   3     7009.41     6990.96     49.55 o
   1   2   3      308.10      318.22      2.77 o
   2   2   3        2.11        4.17      0.91 o
   3   2   3      268.44      229.43      2.95 o
   4   2   3      144.62      149.33      2.47 o
   5   2   3        4.13        1.39      1.06 o
   6   2   3        9.44       18.10      1.89 o
   7   2   3        3.16        2.51      1.53 o
   8   2   3        1.02        0.05      1.30 o
   9   2   3        0.33        0.86      1.63 o
  10   2   3        5.96        8.61      3.60 o
 -10   3   3       15.71       11.65      3.79 o
  -9   3   3       23.36       18.77      5.26 o
  -8   3   3       57.32       61.12      3.53 o
  -7   3   3      121.16      145.73      4.36 o
  -6   3   3        0.01        0.28      1.91 o
  -5   3   3      296.02      315.54      4.45 o
  -4   3   3     1184.27     1223.24      9.35 o
  -3   3   3      175.37      164.74      2.72 o
  -2   3   3     1451.78     1445.83     12.84 o
  -1   3   3     2666.96     2704.48     16.32 o
   0   3   3      226.84      228.83      3.30 o
   1   3   3     1671.90     1690.27     11.25 o
   2   3   3      216.55      203.44      2.44 o
   3   3   3      317.79      305.60      5.02 o
   4   3   3        6.68        8.72      1.42 o
   5   3   3       24.37       23.47      2.39 o
   6   3   3       60.44       65.45      2.38 o
   7   3   3        1.71        1.35      1.20 o
   8   3   3       17.41       18.96      1.95 o
   9   3   3       12.90       13.07      1.86 o
  10   3   3        0.03        2.54      3.99 o
 -10   4   3        1.30        0.87      2.86 o
  -9   4   3        2.35        1.85      2.77 o
  -8   4   3       57.34       72.68      3.94 o
  -7   4   3        6.86        6.77      2.89 o
  -6   4   3      407.42      450.18      7.01 o
  -5   4   3       18.31       17.87      2.46 o
  -4   4   3      574.34      545.69      5.33 o
  -3   4   3      925.80      901.56      7.11 o
  -2   4   3      142.04      146.25      2.01 o
  -1   4   3     1130.51     1126.08      7.43 o
   0   4   3      198.80      193.29      3.43 o
   1   4   3      674.03      671.66      5.79 o
   2   4   3       10.14        7.20      1.35 o
   3   4   3        5.90        7.77      1.28 o
   4   4   3       53.71       52.41      2.02 o
   5   4   3      136.36      137.38      2.76 o
   6   4   3      178.45      174.41      3.69 o
   7   4   3       16.59       14.25      2.03 o
   8   4   3        7.57       10.57      1.93 o
   9   4   3        1.57        4.09      3.71 o
  10   4   3        1.58        3.17      5.00 o
  -9   5   3        9.56        6.92      2.94 o
  -8   5   3       17.10       13.63      3.06 o
  -7   5   3        1.14       -0.50      1.70 o
  -6   5   3       20.27       15.47      2.18 o
  -5   5   3       78.85       71.44      3.19 o
  -4   5   3      249.25      224.94      3.55 o
  -3   5   3       38.89       43.79      1.92 o
  -2   5   3      270.36      285.85      4.34 o
  -1   5   3      563.82      488.68      6.26 o
   0   5   3      613.03      669.49      7.23 o
   1   5   3      671.49      573.07      4.34 o
   2   5   3      274.79      270.76      3.02 o
   3   5   3      159.04      160.68      2.76 o
   4   5   3      146.02      140.52      2.91 o
   5   5   3      127.83      123.55      3.31 o
   6   5   3       19.93       21.43      2.35 o
   7   5   3        5.64        1.71      2.34 o
   8   5   3       55.01       54.42      2.80 o
   9   5   3        1.90        2.19      3.66 o
  -9   6   3        0.31        0.57      2.22 o
  -8   6   3        2.82        1.67      2.32 o
  -7   6   3        1.87        2.06      2.26 o
  -6   6   3        0.56        0.68      1.72 o
  -5   6   3       10.58       12.31      2.39 o
  -4   6   3       52.67       56.62      2.33 o
  -3   6   3        7.25        9.88      1.58 o
  -2   6   3      530.59      520.08      5.58 o
  -1   6   3        0.03       -0.92      1.48 o
   0   6   3      385.79      398.22      5.49 o
   1   6   3       35.68       42.83      2.23 o
   2   6   3       27.32       33.89      1.39 o
   3   6   3        8.60        5.39      1.65 o
   4   6   3        0.62        1.64      1.51 o
   5   6   3        1.07        3.71      1.74 o
   6   6   3       14.71       10.85      2.05 o
   7   6   3        1.52       -0.07      1.54 o
   8   6   3        0.59        2.15      2.80 o
   9   6   3       15.59        2.72      3.55 o
  -8   7   3        0.13        0.70      2.26 o
  -7   7   3        8.87       10.07      2.69 o
  -6   7   3       14.66       12.93      2.28 o
  -5   7   3       13.84        8.32      1.86 o
  -4   7   3       55.92       51.53      2.21 o
  -3   7   3        0.62        0.45      1.21 o
  -2   7   3        2.92        5.95      1.78 o
  -1   7   3        0.49        0.52      1.52 o
   0   7   3        2.81        4.22      1.63 o
   1   7   3       32.54       41.54      2.04 o
   2   7   3        0.33        0.54      0.85 o
   3   7   3       20.31       23.11      1.80 o
   4   7   3        0.24       -0.66      1.39 o
   5   7   3       72.99       78.74      2.96 o
   6   7   3        7.65        6.80      2.07 o
   7   7   3       26.60       16.86      3.29 o
   8   7   3       46.18       65.45      4.73 o
  -7   8   3        1.94        2.24      3.10 o
  -6   8   3        0.53        0.38      2.43 o
  -5   8   3        2.90        5.14      2.57 o
  -4   8   3        5.96        4.56      1.68 o
  -3   8   3       80.07       78.09      3.62 o
  -2   8   3        5.94        5.81      1.97 o
  -1   8   3       27.81       25.92      2.57 o
   0   8   3       30.50       24.75      2.10 o
   1   8   3        8.69        9.85      1.60 o
   2   8   3      133.59      124.07      3.56 o
   3   8   3       12.97       10.49      1.24 o
   4   8   3       69.62       62.74      2.64 o
   5   8   3        0.23        0.00      1.45 o
   6   8   3        6.83        2.88      2.00 o
   7   8   3        0.41        0.78      2.06 o
  -5   9   3        0.00        0.03      2.66 o
  -4   9   3       17.45       16.29      4.01 o
  -3   9   3       26.17       25.72      6.26 o
  -2   9   3       24.13       27.92      5.75 o
  -1   9   3       21.63       25.29      5.55 o
   0   9   3      101.54      107.37      7.08 o
   1   9   3        0.25        4.02      4.12 o
   2   9   3       44.64       50.46     10.56 o
   3   9   3        3.82        2.69      3.64 o
   4   9   3        3.46        5.51      4.03 o
   5   9   3       15.54       15.05      4.81 o
  -3  10   3        8.97       15.67      5.38 o
  -2  10   3        0.83        7.52      4.92 o
  -1  10   3       36.14       48.63      6.31 o
   0  10   3        0.00       -5.13      5.13 o
   1  10   3       13.10        5.58      4.81 o
   2  10   3       15.17        9.00      5.55 o
   3  10   3        1.98        6.89      4.62 o
 -10   0   4        0.89        5.10      3.63 o
  -8   0   4       32.31       26.10      4.93 o
  -6   0   4      215.76      224.89      8.95 o
  -4   0   4      236.80      225.55      4.97 o
  -2   0   4      181.48      181.21      3.62 o
   0   0   4      694.92      640.50      7.39 o
   2   0   4     2727.38     2745.37     25.26 o
   4   0   4     1429.15     1401.66     16.26 o
   6   0   4      169.52      169.03      4.01 o
   8   0   4        3.05        6.86      2.88 o
 -11   1   4        0.01        0.54      2.17 o
 -10   1   4        0.00        1.18      2.51 o
  -9   1   4       17.11       17.72      3.29 o
  -8   1   4       33.86       39.13      3.61 o
  -7   1   4       31.37       33.71      3.40 o
  -6   1   4        3.48        9.01      2.65 o
  -5   1   4       54.98       50.13      2.67 o
  -4   1   4      613.58      581.44      5.77 o
  -3   1   4      179.15      173.05      2.63 o
  -2   1   4     2192.81     2131.83     17.41 o
  -1   1   4      588.41      571.46      4.29 o
   0   1   4     3612.51     3330.75     31.79 o
   1   1   4     1174.41     1144.84      6.86 o
   2   1   4      284.36      239.79      2.01 o
   3   1   4     2982.66     2906.49     17.26 o
   4   1   4      267.80      328.98      3.89 o
   5   1   4      303.86      290.89      3.20 o
   6   1   4      346.33      350.36      4.14 o
   7   1   4        2.07        2.72      1.03 o
   8   1   4        0.50        2.06      1.06 o
   9   1   4       16.00       20.73      1.82 o
  10   1   4        3.53       -0.54      1.81 o
 -10   2   4        0.84        4.44      2.97 o
  -9   2   4        3.97        7.17      3.45 o
  -8   2   4       71.74       80.57      4.00 o
  -7   2   4       11.34       14.33      2.94 o
  -6   2   4       55.90       62.11      3.32 o
  -5   2   4      430.06      454.17      6.20 o
  -4   2   4     1066.96     1068.16      8.68 o
  -3   2   4       45.42       52.61      1.97 o
  -2   2   4     3627.68     3519.28     22.45 o
  -1   2   4     1552.84     1488.08     12.87 o
   0   2   4     6305.69     6054.13     36.21 o
   1   2   4      347.13      352.00      2.84 o
   2   2   4      781.49      718.98      5.15 o
   3   2   4     1622.83     1662.96     11.57 o
   4   2   4      794.69      797.56      5.88 o
   5   2   4      139.47      143.16      2.24 o
   6   2   4       36.71       38.76      2.03 o
   7   2   4        9.82        7.50      1.37 o
   8   2   4        8.69        9.38      1.70 o
   9   2   4        3.90        6.80      3.00 o
  10   2   4        3.99        2.33      2.82 o
 -10   3   4        0.00        1.27      3.18 o
  -9   3   4        0.61        1.75      2.31 o
  -8   3   4       44.01       55.79      3.97 o
  -7   3   4       54.03       64.64      4.00 o
  -6   3   4      202.69      199.98      5.41 o
  -5   3   4       88.66       86.28      3.01 o
  -4   3   4      151.74      155.96      2.92 o
  -3   3   4      841.98      826.77      6.74 o
  -2   3   4     3236.31     3311.16     23.49 o
  -1   3   4      335.07      333.52      3.32 o
   0   3   4      297.05      330.66      3.98 o
   1   3   4      261.08      238.22      3.07 o
   2   3   4      474.32      510.51      4.28 o
   3   3   4        2.35        3.49      1.12 o
   4   3   4     1122.98     1172.38      9.17 o
   5   3   4       56.08       62.06      2.91 o
   6   3   4        1.60        3.38      1.21 o
   7   3   4        0.45        0.32      1.03 o
   8   3   4       10.26        6.06      1.35 o
   9   3   4       24.08       25.86      5.75 o
  10   3   4        0.12        0.19      4.99 o
 -10   4   4        0.14       -0.84      2.81 o
  -9   4   4        7.27        2.72      2.79 o
  -8   4   4       31.36       31.20      3.63 o
  -7   4   4        0.52       -0.16      2.08 o
  -6   4   4       28.61       27.07      3.07 o
  -5   4   4       59.81       54.20      2.48 o
  -4   4   4        4.01        5.46      1.61 o
  -3   4   4      633.03      613.40      6.05 o
  -2   4   4      132.69      146.44      2.20 o
  -1   4   4     3680.63     3736.31     28.57 o
   0   4   4       45.44       60.91      2.00 o
   1   4   4     1985.48     2031.19     17.10 o
   2   4   4       28.70       33.86      2.09 o
   3   4   4       44.69       41.14      1.63 o
   4   4   4      183.65      199.57      3.09 o
   5   4   4        0.04       -0.28      1.20 o
   6   4   4        0.04       -0.27      1.31 o
   7   4   4       36.49       37.87      2.63 o
   8   4   4        6.55        3.22      1.28 o
   9   4   4        1.25        3.47      3.51 o
  10   4   4        8.35        6.80      4.21 o
  -9   5   4        1.71       -0.87      2.29 o
  -8   5   4        0.03        1.18      2.65 o
  -7   5   4       64.98       82.56      3.70 o
  -6   5   4       15.72       14.34      2.32 o
  -5   5   4       26.88       25.75      2.41 o
  -4   5   4       48.17       46.86      2.49 o
  -3   5   4       57.88       55.47      2.07 o
  -2   5   4      394.37      369.19      3.52 o
  -1   5   4        0.16        1.16      1.53 o
   0   5   4       59.00       62.72      2.81 o
   1   5   4       26.07       44.76      2.38 o
   2   5   4      107.87       89.59      1.89 o
   3   5   4      182.60      167.73      2.74 o
   4   5   4        7.89        8.28      1.51 o
   5   5   4        9.32        6.04      1.83 o
   6   5   4       27.08       25.21      2.79 o
   7   5   4       11.19        6.01      1.86 o
   8   5   4        0.02        0.79      1.45 o
   9   5   4       21.59       31.17     11.62 o
  -9   6   4        1.46        1.38      2.72 o
  -8   6   4        0.16        0.25      2.43 o
  -7   6   4        0.55       -0.39      1.93 o
  -6   6   4       29.25       28.46      2.79 o
  -5   6   4      225.91      240.89      4.33 o
  -4   6   4      213.32      222.58      3.99 o
  -3   6   4      571.48      557.75      5.56 o
  -2   6   4       52.42       46.22      1.79 o
  -1   6   4      259.63      242.49      4.33 o
   0   6   4       56.07       60.87      2.37 o
   1   6   4        2.76        2.39      1.61 o
   2   6   4       19.94       22.91      1.10 o
   3   6   4        0.05        3.44      1.81 o
   4   6   4        2.21        2.46      1.53 o
   5   6   4       15.82       13.83      2.10 o
   6   6   4        0.23        0.62      1.45 o
   7   6   4        1.32        1.16      1.60 o
   8   6   4        3.15        1.78      2.67 o
   9   6   4        1.46        1.38      3.01 o
  -8   7   4        8.83        5.92      2.73 o
  -7   7   4        3.85        2.24      2.26 o
  -6   7   4       68.94       66.64      4.26 o
  -5   7   4       34.15       35.89      2.99 o
  -4   7   4      123.22      122.73      2.96 o
  -3   7   4        2.14        2.24      1.12 o
  -2   7   4       10.98       10.52      2.30 o
  -1   7   4       79.22       73.02      2.80 o
   0   7   4      240.38      231.85      4.99 o
   1   7   4       72.96       75.04      2.94 o
   2   7   4      256.48      253.14      4.08 o
   3   7   4       45.92       47.88      2.01 o
   4   7   4      125.11      125.19      2.88 o
   5   7   4        2.15        2.55      1.76 o
   6   7   4       15.08       16.78      2.25 o
   7   7   4        0.51       -2.21      2.21 o
   8   7   4        0.00        4.78      3.24 o
  -7   8   4       19.68       23.52      4.03 o
  -6   8   4        0.86        2.10      2.73 o
  -5   8   4        2.46        4.63      2.85 o
  -4   8   4        0.72        0.18      2.23 o
  -3   8   4        2.34        1.30      2.08 o
  -2   8   4       28.09       24.66      2.37 o
  -1   8   4       40.12       46.80      2.86 o
   0   8   4       50.27       53.30      3.60 o
   1   8   4       89.88       97.63      3.12 o
   2   8   4        0.01       -1.77      1.84 o
   3   8   4        1.10        0.36      1.02 o
   4   8   4        0.03        0.33      1.21 o
   5   8   4       25.47       22.06      2.24 o
   6   8   4        4.07        1.18      1.75 o
   7   8   4       13.42        6.62      2.23 o
  -5   9   4        1.50        2.24      2.71 o
  -4   9   4        4.45        2.95      3.10 o
  -3   9   4        0.80        1.30      2.53 o
  -2   9   4        5.03        4.80      3.09 o
  -1   9   4        0.05        1.44      4.06 o
   0   9   4       21.65       28.63      5.10 o
   1   9   4        7.76        3.51      4.79 o
   2   9   4       29.06       35.63     10.61 o
   3   9   4        0.73       -0.86      4.07 o
   4   9   4        1.28        2.02      3.88 o
   5   9   4        1.42        3.63      4.00 o
  -3  10   4       29.75       19.26      5.63 o
  -2  10   4       30.68       44.60      6.78 o
  -1  10   4        3.62        1.03      4.86 o
   0  10   4       19.09       29.93      6.47 o
   1  10   4       31.16       21.03      7.07 o
   2  10   4       17.78       15.24      6.25 o
   3  10   4        7.19        1.15      4.69 o
 -11   0   5       15.54       15.75      5.83 o
  -9   0   5        0.20       -0.43      4.54 o
  -7   0   5        0.16        0.86      3.70 o
  -5   0   5        6.12        5.08      2.86 o
  -3   0   5      327.13      317.90      5.41 o
  -1   0   5     4337.52     3979.54     33.88 o
   1   0   5    30960.83    31440.12    500.05 o
   3   0   5     2209.73     2106.41     17.55 o
   5   0   5      691.90      714.94      8.61 o
   7   0   5       14.71       18.49      4.14 o
   9   0   5       34.85       29.90      2.13 o
 -11   1   5        3.89        4.72      3.17 o
 -10   1   5        0.03       -0.17      2.04 o
  -9   1   5        0.79        2.40      2.94 o
  -8   1   5        3.57        6.23      2.78 o
  -7   1   5       11.91       11.35      2.93 o
  -6   1   5       45.30       49.39      3.13 o
  -5   1   5       13.73       18.87      2.23 o
  -4   1   5     1322.73     1275.98     10.42 o
  -3   1   5      544.42      507.89      4.72 o
  -2   1   5     6067.47     6100.53     38.45 o
  -1   1   5      168.97      134.45      2.33 o
   0   1   5        0.11        0.63      0.75 o
   1   1   5      482.25      401.37      3.84 o
   2   1   5     3860.06     3705.17     42.78 o
   3   1   5      631.45      681.63      6.15 o
   4   1   5     2795.02     2814.13     18.16 o
   5   1   5      121.37      116.86      2.27 o
   6   1   5      133.04      140.82      2.47 o
   7   1   5       60.92       60.30      1.98 o
   8   1   5       31.58       29.94      1.25 o
   9   1   5       11.02       10.05      1.14 o
 -10   2   5        0.12       -1.22      2.46 o
  -9   2   5        8.54        8.59      3.16 o
  -8   2   5        8.00        9.18      3.14 o
  -7   2   5       36.73       40.48      3.51 o
  -6   2   5       65.57       64.72      5.17 o
  -5   2   5       65.59       82.01      2.88 o
  -4   2   5        3.09        3.29      1.60 o
  -3   2   5     1790.64     1800.33     13.62 o
  -2   2   5      801.63      729.42      5.64 o
  -1   2   5     6901.61     7232.23     44.99 o
   0   2   5       11.80       15.06      0.93 o
   1   2   5      789.61      754.45      5.25 o
   2   2   5      650.21      663.30      5.12 o
   3   2   5      535.79      454.37      5.89 o
   4   2   5      105.70      121.83      1.78 o
   5   2   5      463.34      502.42      4.40 o
   6   2   5       96.45       86.72      1.71 o
   7   2   5       28.71        5.36      4.09 o
   8   2   5       41.71       38.68      1.32 o
   9   2   5       28.86       26.46      3.37 o
  10   2   5        5.94        3.82      3.07 o
 -10   3   5        6.58        6.53      3.13 o
  -9   3   5       14.36       12.02      3.78 o
  -8   3   5        6.06        5.92      2.77 o
  -7   3   5       34.77       32.11      3.87 o
  -6   3   5      151.96      145.90      4.38 o
  -5   3   5       37.19       35.77      3.51 o
  -4   3   5       15.17       15.76      1.80 o
  -3   3   5     1883.13     1959.74     13.91 o
  -2   3   5     1266.39     1180.85      8.41 o
  -1   3   5       22.00       22.94      1.02 o
   0   3   5        1.83        3.09      1.44 o
   1   3   5      841.10      908.54      7.30 o
   2   3   5       66.38       79.17      1.58 o
   3   3   5      144.30      173.68      2.95 o
   4   3   5       55.54       45.44      1.69 o
   5   3   5      355.23      349.21      4.03 o
   6   3   5      228.92      229.73      3.63 o
   7   3   5        0.00       -0.98      0.98 o
   8   3   5       35.98       33.78      5.13 o
   9   3   5        0.00        0.20      2.28 o
  10   3   5        2.66        0.15      2.24 o
 -10   4   5        0.26        0.74      2.41 o
  -9   4   5        0.13        0.27      2.69 o
  -8   4   5       17.16       13.31      3.38 o
  -7   4   5       10.77        4.64      2.28 o
  -6   4   5      273.79      275.24      5.10 o
  -5   4   5      369.19      380.51      5.48 o
  -4   4   5       81.39       89.11      2.98 o
  -3   4   5      386.04      376.63      4.21 o
  -2   4   5       13.01       13.23      1.02 o
  -1   4   5        0.05        0.22      1.38 o
   0   4   5      930.69      874.90      7.97 o
   1   4   5      334.83      396.45      4.92 o
   2   4   5     3226.06     3288.33     21.34 o
   3   4   5        0.60        3.32      1.23 o
   4   4   5      220.05      246.53      3.16 o
   5   4   5       72.81       78.22      2.49 o
   6   4   5       86.88       78.69      2.56 o
   7   4   5        9.47       12.96      1.41 o
   8   4   5       35.49       34.27      3.86 o
   9   4   5       10.66       10.14      3.56 o
  10   4   5       12.10       12.69      4.12 o
  -9   5   5        6.64        6.12      3.12 o
  -8   5   5        5.58        3.06      2.66 o
  -7   5   5        6.86        2.80      2.16 o
  -6   5   5       38.10       41.24      2.65 o
  -5   5   5      290.57      300.83      5.67 o
  -4   5   5       28.50       29.25      1.99 o
  -3   5   5     1642.92     1624.74     13.00 o
  -2   5   5      579.95      551.26      4.86 o
  -1   5   5        0.14        0.38      1.31 o
   0   5   5       29.14       26.74      1.89 o
   1   5   5     1391.79     1450.98     14.06 o
   2   5   5        1.63        2.57      1.04 o
   3   5   5      754.88      766.01      6.53 o
   4   5   5        2.01        1.36      1.30 o
   5   5   5        7.75        6.47      1.65 o
   6   5   5      102.88      124.56      3.02 o
   7   5   5       14.01       12.76      2.16 o
   8   5   5       36.88       44.97      4.79 o
   9   5   5        0.37        5.46      3.54 o
  -9   6   5        0.16        0.16      2.13 o
  -8   6   5        3.33        1.78      2.35 o
  -7   6   5        0.07        0.38      1.80 o
  -6   6   5       57.11       59.76      3.31 o
  -5   6   5       65.77       59.06      3.19 o
  -4   6   5       52.51       50.01      2.25 o
  -3   6   5       69.09       76.47      2.95 o
  -2   6   5     1118.84     1095.67     12.36 o
  -1   6   5        1.90        1.24      1.43 o
   0   6   5      711.74      676.28      7.63 o
   1   6   5       46.69       54.34      3.34 o
   2   6   5        3.28        2.83      0.97 o
   3   6   5        7.09        9.35      1.27 o
   4   6   5        4.49        4.50      1.60 o
   5   6   5       14.81       16.10      1.94 o
   6   6   5        5.57        3.99      1.68 o
   7   6   5        2.44        1.79      1.80 o
   8   6   5        2.01       -1.32      2.61 o
  -8   7   5       10.89        7.49      3.08 o
  -7   7   5       21.67       15.54      3.35 o
  -6   7   5        0.12        0.67      1.80 o
  -5   7   5       24.72       25.97      2.42 o
  -4   7   5        0.55       -1.05      1.33 o
  -3   7   5        0.47        0.00      0.58 o
  -2   7   5       13.18       13.00      2.57 o
  -1   7   5       19.67       27.04      3.44 o
   0   7   5       36.36       32.75      2.38 o
   1   7   5        0.75        2.37      1.63 o
   2   7   5        0.31        0.42      1.56 o
   3   7   5       60.41       64.29      1.94 o
   4   7   5        2.68        1.50      1.68 o
   5   7   5       97.80      108.93      3.11 o
   6   7   5       16.97       11.49      2.37 o
   7   7   5       11.12        5.85      2.21 o
   8   7   5       20.50       26.35      3.95 o
  -7   8   5        0.03        0.86      2.91 o
  -6   8   5        1.40        2.00      3.08 o
  -5   8   5       26.81       21.38      4.20 o
  -4   8   5        1.43        3.61      2.89 o
  -3   8   5       53.95       61.98      3.63 o
  -2   8   5        2.28        2.92      1.97 o
  -1   8   5       22.85       24.99      2.36 o
   0   8   5       36.64       44.87      3.21 o
   1   8   5       33.47       38.96      2.50 o
   2   8   5       95.87       95.80      3.15 o
   3   8   5        5.88        5.10      1.33 o
   4   8   5        0.11        1.11      1.31 o
   5   8   5        1.25        1.34      1.65 o
   6   8   5       13.41        9.26      2.56 o
   7   8   5        0.00        0.52      2.61 o
  -5   9   5        2.94        0.77      2.57 o
  -4   9   5       10.84        9.37      2.89 o
  -3   9   5       49.29       44.60      5.11 o
  -2   9   5        0.36        1.33      2.12 o
  -1   9   5       14.07       12.14      2.06 o
   0   9   5        0.04        3.95      4.50 o
   1   9   5        1.84        7.15      4.64 o
   2   9   5       16.51       11.14      4.85 o
   3   9   5       19.61       14.26      4.33 o
   4   9   5        1.66        1.82      3.59 o
   5   9   5        4.58        5.34      3.77 o
  -3  10   5       17.23       25.99      6.64 o
  -2  10   5       17.13       20.46      5.78 o
  -1  10   5       17.71       24.62      5.78 o
   0  10   5       74.50       82.80      7.07 o
   1  10   5        0.23        5.15      5.18 o
   2  10   5       11.14       10.76      4.91 o
   3  10   5        3.06        3.48      4.22 o
 -10   0   6        0.45        3.02      3.94 o
  -8   0   6       34.66       34.51      5.58 o
  -6   0   6      189.24      197.86      8.41 o
  -4   0   6      569.78      573.72      8.02 o
  -2   0   6       38.08       40.43      2.82 o
   0   0   6     2926.10     2717.71     23.29 o
   2   0   6    27892.62    28261.76    269.62 o
   4   0   6      671.58      604.83      6.61 o
   6   0   6       72.67       79.74      2.28 o
   8   0   6      154.49      155.47     10.09 o
 -10   1   6        0.96        5.27      3.10 o
  -9   1   6        9.03       10.13      4.05 o
  -8   1   6        0.38       -0.14      2.17 o
  -7   1   6       35.71       44.60      3.49 o
  -6   1   6      210.99      236.64      4.90 o
  -5   1   6      289.71      283.35      4.46 o
  -4   1   6      140.60      152.46      3.18 o
  -3   1   6       60.16       50.34      1.94 o
  -2   1   6     2686.95     2462.28     16.05 o
  -1   1   6      522.69      459.83      3.89 o
   0   1   6     2333.45     2107.20     12.79 o
   1   1   6      164.79      153.42      1.93 o
   2   1   6       64.25       57.57      0.95 o
   3   1   6      108.49       91.25      1.95 o
   4   1   6      691.88      686.80     13.35 o
   5   1   6      586.59      567.59     11.04 o
   6   1   6      279.37      274.06      4.16 o
   7   1   6       26.27       26.52      1.09 o
   8   1   6       22.99       24.31      1.57 o
   9   1   6        2.43        0.51      1.85 o
 -10   2   6        0.03       -2.72      2.97 o
  -9   2   6        5.00        6.36      3.34 o
  -8   2   6       84.84       90.20      4.33 o
  -7   2   6       23.39       22.17      3.83 o
  -6   2   6      895.27      896.21     11.02 o
  -5   2   6        2.56        4.79      2.25 o
  -4   2   6      156.64      153.84      3.15 o
  -3   2   6      962.53      976.35      8.52 o
  -2   2   6        1.50        1.19      1.22 o
  -1   2   6       84.85       88.30      1.85 o
   0   2   6     3195.55     3152.03     19.52 o
   1   2   6     2205.56     2050.59     12.64 o
   2   2   6      140.27      155.17      1.90 o
   3   2   6       59.07       60.92      4.54 o
   4   2   6      360.81      376.20      3.27 o
   5   2   6      406.37      375.64      4.60 o
   6   2   6       11.07       17.55      0.91 o
   7   2   6       32.12       35.66      7.05 o
   8   2   6       36.92       33.91      3.56 o
   9   2   6       19.25       26.03      3.69 o
 -10   3   6        3.94        3.89      3.16 o
  -9   3   6        2.23        0.67      3.32 o
  -8   3   6        0.65        0.81      2.59 o
  -7   3   6      275.75      304.06      7.52 o
  -6   3   6      124.62      139.81      4.57 o
  -5   3   6       65.60       56.79      2.68 o
  -4   3   6      452.62      476.07      5.55 o
  -3   3   6     4284.20     4354.62     29.43 o
  -2   3   6       50.50       66.79      1.90 o
  -1   3   6     2374.74     2486.56     16.74 o
   0   3   6      404.24      371.75      4.69 o
   1   3   6      144.08      148.75      2.02 o
   2   3   6     1042.12     1059.69      7.36 o
   3   3   6     1565.01     1584.02     11.29 o
   4   3   6      231.32      230.94      2.94 o
   5   3   6        0.70        2.05      1.15 o
   6   3   6      336.85      363.80      4.08 o
   7   3   6       77.39       65.37      2.82 o
   8   3   6        6.03        7.57      2.93 o
   9   3   6        5.82        3.19      3.91 o
  10   3   6        0.53       -0.78      2.16 o
 -10   4   6       12.71        5.38      3.58 o
  -9   4   6        1.51       -1.52      2.81 o
  -8   4   6       36.21       36.83      3.73 o
  -7   4   6       94.09      103.61      4.84 o
  -6   4   6        3.19        1.91      2.78 o
  -5   4   6        8.43        7.88      2.61 o
  -4   4   6       39.53       42.04      2.43 o
  -3   4   6     1565.34     1546.11     11.71 o
  -2   4   6      487.87      444.86      4.22 o
  -1   4   6     1575.48     1595.28     13.53 o
   0   4   6        3.60        0.69      1.32 o
   1   4   6       53.59       61.55      1.55 o
   2   4   6      122.85      110.31      2.20 o
   3   4   6      530.94      518.74      4.66 o
   4   4   6      295.19      319.15      4.87 o
   5   4   6      131.29      143.87      3.24 o
   6   4   6       39.68       42.46      2.13 o
   7   4   6        3.70        3.11      0.99 o
   8   4   6        6.57        4.42      5.72 o
   9   4   6       50.49       72.91      5.39 o
  10   4   6       10.28        8.38      3.82 o
  -9   5   6        0.36       -0.15      2.13 o
  -8   5   6        9.27        3.78      2.54 o
  -7   5   6      176.66      183.90      4.31 o
  -6   5   6        3.79        5.41      2.10 o
  -5   5   6      454.53      422.54      5.76 o
  -4   5   6        0.21       -0.67      1.35 o
  -3   5   6      293.33      281.85      3.93 o
  -2   5   6      158.88      154.81      3.13 o
  -1   5   6      246.87      257.11      5.07 o
   0   5   6      129.96      138.98      3.22 o
   1   5   6      241.93      214.27      4.21 o
   2   5   6        9.66        9.33      1.09 o
   3   5   6       18.89       23.74      1.69 o
   4   5   6      154.61      155.13      2.98 o
   5   5   6      192.41      198.75      5.17 o
   6   5   6        1.03        0.94      1.30 o
   7   5   6       30.46       35.73      2.51 o
   8   5   6        5.94        8.04      5.28 o
   9   5   6       11.66       11.55      4.09 o
  -9   6   6        0.15        0.01      2.37 o
  -8   6   6       15.94       10.80      3.76 o
  -7   6   6        0.10       -0.30      2.11 o
  -6   6   6        4.35        2.22      2.03 o
  -5   6   6      111.44      103.78      5.28 o
  -4   6   6        0.18        0.00      1.04 o
  -3   6   6      268.17      238.64      3.81 o
  -2   6   6      170.05      163.41      5.04 o
  -1   6   6      100.36       93.31      3.00 o
   0   6   6      329.04      325.74      4.99 o
   1   6   6      894.30      867.19      9.19 o
   2   6   6        2.09        2.45      0.73 o
   3   6   6       45.90       47.13      2.32 o
   4   6   6       17.36       16.45      1.90 o
   5   6   6        0.27        0.34      1.30 o
   6   6   6        3.80        3.43      1.67 o
   7   6   6        3.30        3.56      1.64 o
   8   6   6       11.28        7.37      4.37 o
  -8   7   6       22.24       12.94      3.93 o
  -7   7   6        9.23        4.15      2.66 o
  -6   7   6        0.12        0.49      1.78 o
  -5   7   6        6.41        6.05      1.95 o
  -4   7   6      248.63      230.97      3.54 o
  -3   7   6      163.30      147.52      4.52 o
  -2   7   6      256.95      270.81      5.37 o
  -1   7   6        3.89        1.84      1.74 o
   0   7   6       42.71       47.36      3.12 o
   1   7   6        9.33        7.05      2.16 o
   2   7   6        4.70        7.73      2.21 o
   3   7   6       26.44       27.90      1.56 o
   4   7   6        0.16       -0.67      1.50 o
   5   7   6       71.94       74.62      3.47 o
   6   7   6       16.43       12.72      2.44 o
   7   7   6        0.62        4.09      2.96 o
   8   7   6        4.49        4.08      4.30 o
  -7   8   6       26.46       26.10      4.55 o
  -6   8   6        1.50        2.97      2.83 o
  -5   8   6        7.47        7.28      2.89 o
  -4   8   6        5.99        4.34      2.60 o
  -3   8   6       19.97       17.33      2.84 o
  -2   8   6       49.15       57.00      5.11 o
  -1   8   6        2.00        3.03      2.18 o
   0   8   6       11.56       14.70      2.29 o
   1   8   6        2.95        1.97      2.24 o
   2   8   6       13.94       15.61      2.72 o
   3   8   6       42.84       45.49      2.91 o
   4   8   6       13.37       15.03      2.14 o
   5   8   6        9.58        9.14      2.40 o
   6   8   6       13.87       11.18      2.72 o
  -5   9   6        1.49        3.19      3.11 o
  -4   9   6        0.04        0.90      1.93 o
  -3   9   6       28.00       30.12      3.22 o
  -2   9   6       13.51        7.75      2.74 o
  -1   9   6        0.02       -1.87      1.87 o
   0   9   6       17.92       20.59      2.37 o
   1   9   6        7.21        4.61      2.23 o
   2   9   6        0.43        0.89      1.66 o
   3   9   6        3.62        1.12      3.76 o
   4   9   6       16.25       19.41      4.93 o
   5   9   6        0.00        3.84      4.28 o
  -2  10   6        0.43        1.29      4.76 o
  -1  10   6        2.55        4.87      5.16 o
   0  10   6       36.58       43.19      6.75 o
   1  10   6       45.17       42.87     10.37 o
   2  10   6        4.56        3.46      4.74 o
  -9   0   7       19.76       27.48      5.16 o
  -7   0   7     1078.40     1204.71     21.65 o
  -5   0   7      142.25      152.13      4.52 o
  -3   0   7      195.77      218.43      4.35 o
  -1   0   7     3288.85     3207.50     29.03 o
   1   0   7      260.79      323.78      6.49 o
   3   0   7     2307.59     2288.80     19.11 o
   5   0   7       19.66       18.66      1.05 o
   7   0   7       50.46       48.53      8.19 o
   9   0   7        4.65        4.29      0.94 o
 -10   1   7        0.65        0.91      2.62 o
  -9   1   7        0.22       -2.33      3.03 o
  -8   1   7       22.23       18.21      3.36 o
  -7   1   7       42.21       54.52      7.52 o
  -6   1   7      121.98      113.17      4.19 o
  -5   1   7       36.06       41.58      2.78 o
  -4   1   7       85.47       86.17      2.57 o
  -3   1   7      437.06      443.62      4.56 o
  -2   1   7      935.78      872.37      6.66 o
  -1   1   7      490.79      475.37      4.19 o
   0   1   7     1771.41     1613.43     10.15 o
   1   1   7      804.31      642.76      4.63 o
   2   1   7       28.27       26.68      0.81 o
   3   1   7       35.36       34.08      1.55 o
   4   1   7        2.39        0.33      1.00 o
   5   1   7     1235.61     1294.93     11.61 o
   6   1   7       29.10       33.52      2.86 o
   7   1   7       32.57       35.94      2.15 o
   8   1   7        2.35        2.21      2.15 o
   9   1   7        1.32        2.24      1.54 o
 -10   2   7        6.52       10.67      3.41 o
  -9   2   7        2.83        4.04      3.14 o
  -8   2   7       25.00       35.01      4.19 o
  -7   2   7      191.17      198.66      6.02 o
  -6   2   7      112.72      128.10      4.63 o
  -5   2   7      244.48      230.64      4.43 o
  -4   2   7      172.93      171.26      3.18 o
  -3   2   7      153.10      133.66      3.24 o
  -2   2   7       21.12       30.82      1.56 o
  -1   2   7     1485.51     1587.53     10.70 o
   0   2   7      396.80      383.74      3.44 o
   1   2   7     1039.68     1015.50      6.85 o
   2   2   7     1410.11     1331.83      8.75 o
   3   2   7     1038.86     1101.96      7.50 o
   4   2   7      144.35      142.65      2.93 o
   5   2   7        0.42        2.93      1.57 o
   6   2   7       16.31       18.09      3.26 o
   7   2   7       47.80       55.36      4.76 o
   8   2   7        0.72       -1.68      2.74 o
   9   2   7        0.16       -1.56      2.17 o
 -10   3   7        9.62        7.50      3.32 o
  -9   3   7       19.04       18.22      3.98 o
  -8   3   7        0.18       -1.98      3.12 o
  -7   3   7       75.22       69.29      4.09 o
  -6   3   7      333.49      334.64      5.70 o
  -5   3   7       36.81       33.78      2.63 o
  -4   3   7      143.31      137.68      3.28 o
  -3   3   7     1376.21     1312.73      9.97 o
  -2   3   7      391.30      331.36      3.52 o
  -1   3   7     1076.31      976.02      7.96 o
   0   3   7       34.92       28.49      0.94 o
   1   3   7       50.65       48.48      1.47 o
   2   3   7       48.15       57.63      1.56 o
   3   3   7       80.77       79.62      1.65 o
   4   3   7      627.13      637.57      8.10 o
   5   3   7       49.86       53.06      2.07 o
   6   3   7        2.69        0.95      0.52 o
   7   3   7        4.97        6.78      2.57 o
   8   3   7        0.27       -2.74      2.74 o
   9   3   7       17.16       27.51      3.74 o
  10   3   7        9.05        8.42      4.83 o
 -10   4   7        2.24        1.31      3.41 o
  -9   4   7        0.04       -0.46      2.48 o
  -8   4   7        3.75        1.33      2.72 o
  -7   4   7      406.17      415.29      7.13 o
  -6   4   7      146.46      141.70      4.67 o
  -5   4   7      406.98      390.87      6.31 o
  -4   4   7      597.34      589.33      6.08 o
  -3   4   7      183.29      179.07      4.63 o
  -2   4   7      195.82      166.78      2.47 o
  -1   4   7     1185.97     1173.20      9.60 o
   0   4   7      244.09      262.85      4.33 o
   1   4   7      194.77      210.87      2.32 o
   2   4   7      116.04      112.27      2.11 o
   3   4   7     1048.95     1089.25      8.55 o
   4   4   7       68.21       66.71      2.55 o
   5   4   7      104.43       96.78      2.67 o
   6   4   7        6.15        9.27      1.30 o
   7   4   7       19.13       14.53      1.49 o
   8   4   7        3.86        2.11      2.78 o
   9   4   7       12.12       10.78      3.86 o
  10   4   7       15.56       11.68     10.99 o
  -9   5   7        1.19        0.49      2.14 o
  -8   5   7        7.52        4.96      3.09 o
  -7   5   7        0.50        1.12      2.43 o
  -6   5   7       13.69       10.31      2.37 o
  -5   5   7        6.51        7.74      1.99 o
  -4   5   7      489.76      471.09      7.68 o
  -3   5   7       84.63       83.73      2.72 o
  -2   5   7       74.64       87.76      2.52 o
  -1   5   7      502.31      488.41      5.92 o
   0   5   7       62.63       76.04      2.65 o
   1   5   7      360.32      361.84      5.16 o
   2   5   7      139.25      145.85      2.88 o
   3   5   7        3.77        2.62      1.13 o
   4   5   7      172.35      177.01      3.27 o
   5   5   7      143.05      154.48      3.37 o
   6   5   7       57.71       53.84      2.72 o
   7   5   7       12.78       16.49      1.61 o
   8   5   7       10.78        4.94      3.29 o
   9   5   7        3.21        0.72      2.69 o
  -8   6   7       16.37        8.96      3.04 o
  -7   6   7        3.48        2.86      2.34 o
  -6   6   7       21.92       26.05      2.97 o
  -5   6   7       51.60       54.00      3.33 o
  -4   6   7        0.21       -0.70      1.55 o
  -3   6   7      151.33      137.99      2.68 o
  -2   6   7        2.40        2.02      2.17 o
  -1   6   7        9.67        8.42      2.07 o
   0   6   7        5.13        3.95      2.19 o
   1   6   7       41.40       43.65      2.63 o
   2   6   7      166.06      149.35      2.89 o
   3   6   7        3.64        3.72      1.18 o
   4   6   7       37.69       42.32      2.12 o
   5   6   7       38.10       48.98      2.33 o
   6   6   7        9.77       11.70      2.14 o
   7   6   7        9.43        7.50      1.84 o
   8   6   7        0.18       -2.92      2.92 o
  -8   7   7        1.25       -0.17      2.30 o
  -7   7   7        4.35        4.50      2.53 o
  -6   7   7        0.07       -1.55      2.20 o
  -5   7   7        0.33       -0.01      1.85 o
  -4   7   7       30.84       27.41      1.89 o
  -3   7   7       48.53       49.74      3.26 o
  -2   7   7      195.37      188.76      4.79 o
  -1   7   7       42.38       43.88      2.80 o
   0   7   7       18.08       21.67      2.37 o
   1   7   7        6.67        5.38      2.24 o
   2   7   7       15.95       19.55      2.32 o
   3   7   7        5.47        6.82      1.06 o
   4   7   7       94.27      104.04      3.01 o
   5   7   7        4.86        4.19      1.73 o
   6   7   7       15.29       13.93      2.69 o
   7   7   7        0.35        2.48      2.90 o
  -6   8   7       17.03       13.79      3.99 o
  -5   8   7        0.10        1.06      2.63 o
  -4   8   7       63.37       60.09      4.41 o
  -3   8   7        1.05        6.00      2.51 o
  -2   8   7        0.01       -0.14      2.21 o
  -1   8   7        0.87        1.51      2.41 o
   0   8   7       35.44       34.80      4.06 o
   1   8   7       13.55       11.46      2.34 o
   2   8   7        0.78        0.93      1.95 o
   3   8   7        0.78        2.54      2.02 o
   4   8   7        2.84        3.64      2.27 o
   5   8   7        2.29        3.09      2.53 o
   6   8   7        1.88        1.49      2.05 o
  -5   9   7        6.40        3.57      3.50 o
  -4   9   7        6.75        5.58      3.25 o
  -3   9   7        6.46        6.13      2.58 o
  -2   9   7       98.24       98.49      3.92 o
  -1   9   7        2.16        1.32      2.03 o
   0   9   7       30.40       31.61      2.76 o
   1   9   7        1.79        2.64      2.36 o
   2   9   7       12.92       12.43      2.80 o
   3   9   7        0.00       -1.48      2.10 o
   4   9   7        1.49        0.45      2.02 o
   5   9   7        0.00        1.88      3.08 o
  -2  10   7        2.25        0.16      4.60 o
  -1  10   7        6.18       10.05      5.09 o
   0  10   7        0.81        5.49      5.69 o
   1  10   7       21.33       10.89      5.08 o
   2  10   7        9.55        4.46      5.07 o
 -10   0   8        0.49       -1.47      4.01 o
  -8   0   8       65.98       72.20      7.64 o
  -6   0   8     1728.12     1787.59     24.69 o
  -4   0   8     3263.34     3320.07     33.07 o
  -2   0   8     5495.64     5448.29     49.47 o
   0   0   8     4108.13     4217.11     36.54 o
   2   0   8     3100.78     3331.08     32.94 o
   4   0   8       30.13       34.31      2.28 o
   6   0   8       25.58       33.17      2.21 o
   8   0   8      127.02      111.09      6.49 o
 -10   1   8        0.71        1.85      3.19 o
  -9   1   8        2.39        3.14      2.97 o
  -8   1   8        9.99       14.41      3.35 o
  -7   1   8        5.90        5.18      2.52 o
  -6   1   8       16.96       16.18      2.72 o
  -5   1   8       43.99       59.22      3.05 o
  -4   1   8      427.97      429.00      4.82 o
  -3   1   8     1423.65     1455.03     10.85 o
  -2   1   8     1154.04     1179.20     10.27 o
  -1   1   8     1020.59      933.28      7.19 o
   0   1   8      227.39      229.60      2.83 o
   1   1   8      255.34      220.22      2.64 o
   2   1   8      338.58      417.55      3.30 o
   3   1   8      159.78      166.84      2.72 o
   4   1   8      850.24      865.19      7.77 o
   5   1   8      133.24      118.84      7.76 o
   6   1   8      713.50      719.56      8.40 o
   7   1   8       92.97       85.75      4.78 o
   8   1   8       57.94       65.72      2.48 o
   9   1   8        5.74        1.37      1.97 o
 -10   2   8        7.25        7.41      3.42 o
  -9   2   8        0.99        0.99      2.78 o
  -8   2   8      200.59      231.29      6.93 o
  -7   2   8       38.46       42.53      4.59 o
  -6   2   8       28.07       27.87      3.11 o
  -5   2   8      160.77      161.46      3.65 o
  -4   2   8       24.48       16.12      1.86 o
  -3   2   8      362.03      314.78      3.83 o
  -2   2   8      172.94      202.42      2.76 o
  -1   2   8     1422.52     1436.27      9.61 o
   0   2   8     1091.13     1057.39      7.20 o
   1   2   8      700.19      678.72      5.14 o
   2   2   8     2646.29     2793.50     25.21 o
   3   2   8      355.61      354.24      3.26 o
   4   2   8       15.51       26.37      2.65 o
   5   2   8       90.79       94.96      3.06 o
   6   2   8       46.34       50.35      2.81 o
   7   2   8        3.32        0.32      2.13 o
   8   2   8       95.30      101.62      4.74 o
   9   2   8       13.11       10.37      2.66 o
  10   2   8        0.24        5.17      9.98 o
 -10   3   8        4.54        5.08      3.96 o
  -9   3   8       16.28       11.81      3.61 o
  -8   3   8        8.90       11.69      3.24 o
  -7   3   8      146.28      131.37      5.62 o
  -6   3   8      253.23      259.19      6.06 o
  -5   3   8        3.59        5.09      2.22 o
  -4   3   8      204.60      209.79      3.41 o
  -3   3   8        3.89        3.25      1.45 o
  -2   3   8      557.94      499.75      4.77 o
  -1   3   8      879.77      914.27      6.74 o
   0   3   8     1905.35     1800.67     12.04 o
   1   3   8       54.98       38.15      1.25 o
   2   3   8     1721.18     1762.11     15.02 o
   3   3   8      773.95      692.46      5.43 o
   4   3   8      745.68      775.45      6.05 o
   5   3   8      135.06      134.17      1.85 o
   6   3   8      246.53      257.13      5.32 o
   7   3   8      196.45      216.40      6.88 o
   8   3   8        1.65        1.67      2.72 o
   9   3   8       13.62        8.51      2.85 o
  10   3   8        8.52        7.62      9.36 o
 -10   4   8        1.91        3.57      3.61 o
  -9   4   8        0.06        0.65      2.67 o
  -8   4   8        0.13        3.74      3.00 o
  -7   4   8        0.53        3.62      3.05 o
  -6   4   8      141.51      136.93      4.62 o
  -5   4   8      294.04      316.41      5.39 o
  -4   4   8        2.53        3.93      1.71 o
  -3   4   8     1763.78     1721.87     13.26 o
  -2   4   8       70.62       82.40      1.82 o
  -1   4   8      541.62      556.97      4.47 o
   0   4   8      103.73      119.26      2.80 o
   1   4   8      193.90      177.70      2.32 o
   2   4   8     1037.27     1146.37      8.29 o
   3   4   8       12.31       17.76      1.58 o
   4   4   8        1.84        2.55      1.13 o
   5   4   8        8.57        7.00      1.25 o
   6   4   8       32.94       35.00      1.73 o
   7   4   8       38.22       37.77      3.30 o
   8   4   8       42.36       48.55      4.01 o
   9   4   8       29.51       24.43      3.80 o
  -9   5   8        0.12       -0.18      2.36 o
  -8   5   8       16.62       13.44      3.02 o
  -7   5   8        7.72        7.01      2.45 o
  -6   5   8       10.31        9.95      2.42 o
  -5   5   8       59.96       55.22      3.42 o
  -4   5   8      274.70      275.12      5.04 o
  -3   5   8       14.08       11.80      1.55 o
  -2   5   8      357.18      336.81      3.41 o
  -1   5   8       82.33       74.18      3.03 o
   0   5   8      288.12      235.17      4.03 o
   1   5   8      373.13      409.84      6.30 o
   2   5   8      160.83      155.39      2.41 o
   3   5   8        2.59        2.37      1.24 o
   4   5   8       10.38       12.36      1.50 o
   5   5   8      104.20      114.19      4.23 o
   6   5   8        5.86        7.09      1.37 o
   7   5   8       34.37       42.66      2.44 o
   8   5   8        0.84        0.96      2.31 o
   9   5   8        0.13        2.87      3.34 o
  -8   6   8        1.51        0.53      2.51 o
  -7   6   8       44.16       51.56      3.67 o
  -6   6   8        1.52        2.13      2.00 o
  -5   6   8       58.79       68.89      3.13 o
  -4   6   8      121.79       98.79      3.06 o
  -3   6   8        2.18        3.98      1.02 o
  -2   6   8       36.82       34.19      2.88 o
  -1   6   8       68.89       73.08      3.19 o
   0   6   8       62.49       64.60      3.04 o
   1   6   8      228.84      237.30      4.17 o
   2   6   8      224.43      226.04      3.18 o
   3   6   8       41.44       39.32      1.64 o
   4   6   8       60.91       56.85      2.35 o
   5   6   8       71.93       77.44      2.86 o
   6   6   8       15.46        7.00      1.85 o
   7   6   8        0.11        1.09      2.52 o
   8   6   8        0.29       -1.57      2.65 o
  -7   7   8        6.93        5.23      2.80 o
  -6   7   8        1.03        1.84      1.95 o
  -5   7   8      120.59      115.42      4.74 o
  -4   7   8        6.69        4.19      1.32 o
  -3   7   8        3.22        2.74      2.54 o
  -2   7   8        0.10       -0.32      1.90 o
  -1   7   8       26.36       29.61      2.93 o
   0   7   8       24.94       20.86      2.63 o
   1   7   8       21.93       29.92      2.53 o
   2   7   8        2.11        3.10      2.23 o
   3   7   8       20.82       19.13      1.52 o
   4   7   8        1.57        2.31      1.55 o
   5   7   8       12.90       10.19      2.04 o
   6   7   8        3.42        5.40      1.94 o
   7   7   8        0.43        0.40      2.28 o
  -6   8   8       19.30       21.71      6.22 o
  -5   8   8       15.30       12.71      3.60 o
  -4   8   8      118.80      121.81      5.08 o
  -3   8   8       26.57       34.54      4.17 o
  -2   8   8      139.54      157.03      4.79 o
  -1   8   8        7.53        5.28      2.31 o
   0   8   8        0.52        2.44      2.02 o
   1   8   8      115.56      115.19      4.65 o
   2   8   8        3.49        3.59      2.36 o
   3   8   8        6.59        6.91      2.31 o
   4   8   8        5.85        7.25      2.34 o
   5   8   8        1.04        4.67      2.28 o
   6   8   8        1.81        2.59      2.89 o
  -5   9   8       14.25        9.20      3.51 o
  -4   9   8        3.49        3.07      2.80 o
  -3   9   8        0.40        2.78      2.46 o
  -2   9   8       41.04       43.00      3.95 o
  -1   9   8       85.36       91.87      5.68 o
   0   9   8       16.93       16.48      3.07 o
   1   9   8      102.61      108.59      4.26 o
   2   9   8        5.19        6.03      2.65 o
   3   9   8       55.38       64.37      3.90 o
   4   9   8        0.09        1.94      2.43 o
   5   9   8        0.26       -0.24      1.71 o
  -2  10   8       11.00       18.17      6.24 o
  -1  10   8        0.04        0.96      5.22 o
   0  10   8       47.43       65.83      6.67 o
   1  10   8        0.03        1.10      5.70 o
   2  10   8        0.12        0.68      4.04 o
  -9   0   9       90.51      114.16      9.04 o
  -7   0   9        9.97       19.45      4.20 o
  -5   0   9     1644.60     1706.58     20.39 o
  -3   0   9      558.90      480.90      7.21 o
  -1   0   9     6153.88     6143.11     55.21 o
   1   0   9      160.51      170.75      3.06 o
   3   0   9      129.07      123.64      1.94 o
   5   0   9       50.34       46.37      6.32 o
   7   0   9       56.44       54.27     11.66 o
   9   0   9        0.02        0.36      7.12 o
 -10   1   9        5.29        3.72      3.61 o
  -9   1   9       18.79       16.18      4.11 o
  -8   1   9        8.00        9.12      3.36 o
  -7   1   9      417.85      455.87      7.62 o
  -6   1   9       14.66       14.44      2.69 o
  -5   1   9        9.18        7.90      2.19 o
  -4   1   9        5.20        9.69      1.85 o
  -3   1   9     2593.99     2695.61     18.71 o
  -2   1   9     2552.45     2647.90     17.52 o
  -1   1   9      852.65      778.55      6.03 o
   0   1   9     1930.52     1861.29     12.26 o
   1   1   9      638.09      588.04      6.16 o
   2   1   9     2408.84     2398.21     14.95 o
   3   1   9      111.34       97.07      2.56 o
   4   1   9      426.08      408.10      4.63 o
   5   1   9        1.87        3.72      1.35 o
   6   1   9       21.09       15.57      2.17 o
   7   1   9        7.48        4.96      2.04 o
   8   1   9        6.44        9.28      2.69 o
   9   1   9       38.36       62.90     12.69 o
  10   1   9        1.26       -1.55      9.18 o
 -10   2   9        0.34        0.45      3.34 o
  -9   2   9       26.82       26.08      4.20 o
  -8   2   9       39.55       41.23      4.21 o
  -7   2   9       54.27       56.35      3.71 o
  -6   2   9       92.18      101.33      4.20 o
  -5   2   9        1.83        0.76      1.68 o
  -4   2   9      219.18      220.70      4.07 o
  -3   2   9     1152.07     1213.70      9.41 o
  -2   2   9     2252.16     2267.74     20.33 o
  -1   2   9       13.89       14.93      1.63 o
   0   2   9      697.82      721.46      5.51 o
   1   2   9     1106.17     1159.46      8.27 o
   2   2   9     1738.97     1872.53     12.18 o
   3   2   9       58.94       57.46      1.23 o
   4   2   9      661.38      666.74      6.85 o
   5   2   9      167.61      182.27      3.37 o
   6   2   9        0.45        0.82      1.94 o
   7   2   9      151.08      161.57      4.53 o
   8   2   9       58.91       60.24      3.44 o
   9   2   9        4.61        5.06      2.46 o
  10   2   9        0.37       -2.14      8.39 o
 -10   3   9       50.83       52.80      6.04 o
  -9   3   9        0.00       -2.98      2.98 o
  -8   3   9       17.54       16.93      4.32 o
  -7   3   9       21.90       17.18      3.73 o
  -6   3   9      115.60      110.67      5.31 o
  -5   3   9       86.60       97.63      3.21 o
  -4   3   9       81.82       95.26      3.11 o
  -3   3   9      958.25     1015.38      8.42 o
  -2   3   9     1683.13     1827.16     12.68 o
  -1   3   9      286.26      339.95      3.57 o
   0   3   9      104.93       88.72      1.64 o
   1   3   9      285.62      242.69      2.70 o
   2   3   9        6.15        1.73      1.09 o
   3   3   9        0.45       -0.37      0.82 o
   4   3   9      122.69      118.29      2.96 o
   5   3   9       22.26       23.39      2.35 o
   6   3   9       73.86       73.79      3.89 o
   7   3   9       82.40       83.73      4.44 o
   8   3   9       47.14       49.96      4.91 o
   9   3   9       86.90       94.70      4.22 o
  10   3   9        3.61        4.20      7.99 o
  -9   4   9        0.10       -0.40      2.57 o
  -8   4   9       25.02       12.76      3.29 o
  -7   4   9       37.07       37.47      3.75 o
  -6   4   9      190.17      198.77      5.14 o
  -5   4   9       46.61       45.34      2.90 o
  -4   4   9       15.15       15.81      2.03 o
  -3   4   9       12.05       12.38      2.43 o
  -2   4   9        7.63       17.65      1.71 o
  -1   4   9      229.84      195.23      2.99 o
   0   4   9      137.17      148.01      1.64 o
   1   4   9       20.08       11.62      1.27 o
   2   4   9       32.60       27.94      1.58 o
   3   4   9      137.15      149.93      3.02 o
   4   4   9      135.58      149.62      2.86 o
   5   4   9       17.13       24.83      1.47 o
   6   4   9        9.82        6.86      0.95 o
   7   4   9        8.23       10.21      3.26 o
   8   4   9       33.30       31.68      9.36 o
   9   4   9        0.34        0.65      3.37 o
  -9   5   9        3.15        2.72      2.90 o
  -8   5   9        4.86        4.14      2.83 o
  -7   5   9        1.16        0.52      2.03 o
  -6   5   9      106.70      119.95      3.71 o
  -5   5   9        2.62        3.17      1.95 o
  -4   5   9        7.12        7.90      1.90 o
  -3   5   9       33.11       31.42      1.84 o
  -2   5   9      137.62      137.40      2.68 o
  -1   5   9      361.25      348.55      5.36 o
   0   5   9      277.05      270.59      4.43 o
   1   5   9      409.03      401.24      5.57 o
   2   5   9        3.46        5.78      1.19 o
   3   5   9      649.69      654.07      6.15 o
   4   5   9        0.03       -0.79      1.32 o
   5   5   9      225.84      238.09      3.63 o
   6   5   9        3.59        4.07      1.61 o
   7   5   9        0.01        1.34      2.67 o
   8   5   9        8.15        2.67      2.74 o
   9   5   9       36.42       46.52      6.72 o
  -8   6   9        0.15        0.94      2.63 o
  -7   6   9       13.46        7.82      2.73 o
  -6   6   9       10.17        8.21      2.45 o
  -5   6   9      153.26      157.72      4.05 o
  -4   6   9      280.21      283.80      4.81 o
  -3   6   9      339.16      331.34      4.18 o
  -2   6   9      600.40      602.56      8.36 o
  -1   6   9        0.78       -1.36      2.25 o
   0   6   9      360.31      362.18      5.74 o
   1   6   9      107.59      121.71      3.82 o
   2   6   9      243.96      247.87      4.54 o
   3   6   9        0.55       -0.54      0.93 o
   4   6   9       19.27       23.25      2.09 o
   5   6   9        4.89        3.66      1.87 o
   6   6   9       25.13       26.46      2.87 o
   7   6   9        1.17        1.37      2.38 o
   8   6   9       13.31        5.19      3.35 o
  -7   7   9       33.61       13.77      5.42 o
  -6   7   9       11.40        1.17      2.04 o
  -5   7   9        8.09        6.23      2.24 o
  -4   7   9        4.47        2.87      1.11 o
  -3   7   9        0.71        0.93      2.25 o
  -2   7   9      206.65      205.55      6.43 o
  -1   7   9        1.04        0.31      2.24 o
   0   7   9        0.20        0.38      1.66 o
   1   7   9       63.09       59.72      3.04 o
   2   7   9        2.85        3.34      2.03 o
   3   7   9       26.31       25.61      1.15 o
   4   7   9       12.08       10.04      1.85 o
   5   7   9        0.04        0.08      1.40 o
   6   7   9        1.16        3.00      1.84 o
   7   7   9        0.02        2.22      3.10 o
  -6   8   9        2.89        4.72      3.79 o
  -5   8   9        0.89        0.47      2.72 o
  -4   8   9        6.89       12.11      4.07 o
  -3   8   9        1.53        2.75      2.70 o
  -2   8   9       20.26       28.99      3.51 o
  -1   8   9      146.79      150.85      4.52 o
   0   8   9        0.93        1.63      2.05 o
   1   8   9       55.40       58.48      3.75 o
   2   8   9       66.06       66.48      3.36 o
   3   8   9        5.05        1.32      1.98 o
   4   8   9       27.12       30.98      2.96 o
   5   8   9        5.38        7.18      2.60 o
   6   8   9        0.67        3.09      3.33 o
  -5   9   9        0.91       -0.80      3.14 o
  -4   9   9        3.32        4.04      3.53 o
  -3   9   9        0.00        0.32      2.22 o
  -2   9   9       32.57       34.74      3.89 o
  -1   9   9       45.14       47.72      4.24 o
   0   9   9       18.49       13.53      3.02 o
   1   9   9       27.32       32.30      5.04 o
   2   9   9       67.76       67.35      4.14 o
   3   9   9        1.97        3.42      2.55 o
   4   9   9       51.69       56.63      4.82 o
  -2  10   9        5.03        4.24      4.92 o
  -1  10   9        0.94       -2.14      4.59 o
   0  10   9        5.19       11.20      5.86 o
   1  10   9       11.18       10.86      5.33 o
 -10   0  10       17.84        7.88      7.01 o
  -8   0  10      105.25      127.43     12.19 o
  -6   0  10     1133.58     1118.29     14.99 o
  -4   0  10      849.51      879.61     11.52 o
  -2   0  10     4705.19     4646.60     42.98 o
   0   0  10     4312.92     4523.50     59.93 o
   2   0  10       12.88        5.76      1.31 o
   4   0  10      763.81      807.53      7.29 o
   6   0  10      600.37      580.93     14.21 o
   8   0  10       45.02       23.72     20.46 o
  10   0  10        1.51        0.14      7.48 o
 -10   1  10       17.01       10.83      6.20 o
  -9   1  10        3.27       -1.97      3.32 o
  -8   1  10      126.06      143.13      5.66 o
  -7   1  10       28.69       34.78      4.15 o
  -6   1  10      258.48      267.90      5.04 o
  -5   1  10      203.65      188.48      4.33 o
  -4   1  10       40.58       38.34      2.41 o
  -3   1  10     1000.14     1007.45      8.31 o
  -2   1  10      606.78      657.63      5.73 o
  -1   1  10        6.31        2.38      1.31 o
   0   1  10      841.08      802.22      6.39 o
   1   1  10      984.99      969.11      7.12 o
   2   1  10      194.11      225.80      2.45 o
   3   1  10     1021.16      999.85      8.39 o
   4   1  10      267.13      270.86      3.57 o
   5   1  10      388.06      384.25      4.89 o
   6   1  10      372.29      375.11      5.58 o
   7   1  10       49.50       48.36      2.01 o
   8   1  10       56.85       48.63      2.35 o
   9   1  10        5.57       -1.64      5.99 o
  10   1  10       29.49       15.48     15.13 o
 -10   2  10        3.77        3.91      4.97 o
  -9   2  10       17.49       16.44      3.87 o
  -8   2  10        0.77        0.71      2.70 o
  -7   2  10        1.25       -0.68      2.28 o
  -6   2  10      308.55      325.88      5.47 o
  -5   2  10       53.09       58.56      3.34 o
  -4   2  10       45.92       49.57      2.49 o
  -3   2  10        2.54        2.96      1.52 o
  -2   2  10       76.50       68.38      2.16 o
  -1   2  10       76.10      112.80      2.15 o
   0   2  10     1079.14     1055.10      7.71 o
   1   2  10      324.65      379.97      3.70 o
   2   2  10     2248.87     2268.97     19.00 o
   3   2  10       89.84      103.53      1.60 o
   4   2  10       99.02      115.97      2.68 o
   5   2  10       63.01       46.32      2.63 o
   6   2  10      725.82      775.03      8.53 o
   7   2  10       45.40       50.87      2.65 o
   8   2  10      141.35      142.44      6.05 o
   9   2  10        1.63       -1.44      1.90 o
  10   2  10        5.59        0.76      6.33 o
 -10   3  10       23.67       26.53      4.77 o
  -9   3  10        3.34        4.56      3.18 o
  -8   3  10       29.24       30.04      6.04 o
  -7   3  10        0.77        1.27      2.31 o
  -6   3  10      198.98      212.06      4.82 o
  -5   3  10       90.67       90.69      3.44 o
  -4   3  10       67.41       60.52      3.44 o
  -3   3  10        0.06        1.66      1.41 o
  -2   3  10       11.35       22.17      1.56 o
  -1   3  10      693.04      738.85      6.02 o
   0   3  10       56.11       47.39      1.41 o
   1   3  10       39.47       52.05      1.57 o
   2   3  10      157.48      132.55      2.19 o
   3   3  10      136.21      151.06      2.47 o
   4   3  10        2.56        3.94      0.75 o
   5   3  10       97.72      102.44      3.11 o
   6   3  10        6.49       10.31      2.73 o
   7   3  10        4.21        2.81      2.06 o
   8   3  10       24.60       21.24      5.14 o
   9   3  10        4.84        2.84      2.20 o
  10   3  10        3.58       -1.21      6.18 o
  -9   4  10        8.36        4.94      3.16 o
  -8   4  10        0.40       -0.32      2.45 o
  -7   4  10        2.00        5.13      2.40 o
  -6   4  10      152.41      141.16      3.92 o
  -5   4  10       53.19       70.62      3.96 o
  -4   4  10       28.31       29.03      2.31 o
  -3   4  10      297.77      323.38      4.50 o
  -2   4  10        1.29        1.46      0.93 o
  -1   4  10      270.33      264.24      3.56 o
   0   4  10       34.59       40.60      1.26 o
   1   4  10      144.44      143.41      2.08 o
   2   4  10       59.76       65.81      1.89 o
   3   4  10      190.23      205.02      2.86 o
   4   4  10        9.22        4.32      1.12 o
   5   4  10       18.22       17.51      1.26 o
   6   4  10       82.45       84.54      3.36 o
   7   4  10       58.41       66.88      3.44 o
   8   4  10       10.76        4.89      2.76 o
   9   4  10        4.31        6.30      3.53 o
  -9   5  10        3.12        3.26      2.88 o
  -8   5  10        2.63        6.16      2.99 o
  -7   5  10        0.19        2.85      2.38 o
  -6   5  10        4.97        2.81      2.30 o
  -5   5  10       28.13       28.26      2.62 o
  -4   5  10       10.04        7.61      2.12 o
  -3   5  10      157.56      142.39      2.79 o
  -2   5  10       18.04       22.18      1.21 o
  -1   5  10       55.55       62.21      3.43 o
   0   5  10       47.48       38.19      2.56 o
   1   5  10       72.52       69.87      1.53 o
   2   5  10      109.45      112.39      2.84 o
   3   5  10       22.01       23.66      2.10 o
   4   5  10       75.60       75.66      2.32 o
   5   5  10        0.72        0.69      1.24 o
   6   5  10       14.78       18.71      1.37 o
   7   5  10        1.43        0.58      2.11 o
   8   5  10       39.24       56.57      4.20 o
   9   5  10        0.59       -1.00      2.77 o
  -8   6  10        0.98        0.65      2.27 o
  -7   6  10       22.35       18.08      4.26 o
  -6   6  10       21.96       19.87      3.05 o
  -5   6  10       62.40       63.23      3.42 o
  -4   6  10        0.97        0.40      1.41 o
  -3   6  10       14.33       13.71      1.43 o
  -2   6  10       40.94       38.78      3.46 o
  -1   6  10      602.61      601.19      8.65 o
   0   6  10        2.34        2.89      2.19 o
   1   6  10      485.20      516.24      7.13 o
   2   6  10       33.66       32.92      0.95 o
   3   6  10       55.91       58.35      2.09 o
   4   6  10        0.25       -0.27      1.30 o
   5   6  10       23.11       20.74      2.05 o
   6   6  10        9.55        4.66      1.69 o
   7   6  10        4.94        1.93      3.16 o
   8   6  10        0.03       -0.70      2.55 o
  -7   7  10        1.00        2.31      2.26 o
  -6   7  10       25.52        7.14      2.61 o
  -5   7  10        0.08        0.00      1.57 o
  -4   7  10      164.74      142.61      2.83 o
  -3   7  10       63.42       61.59      3.76 o
  -2   7  10       14.59       17.05      3.17 o
  -1   7  10       76.12       81.02      3.88 o
   0   7  10       39.53       37.07      3.00 o
   1   7  10      128.85      120.99      4.00 o
   2   7  10      125.93      118.32      4.08 o
   3   7  10       56.85       61.10      2.88 o
   4   7  10       71.72       78.73      2.61 o
   5   7  10       13.53       15.42      2.20 o
   6   7  10       29.37       28.72      5.25 o
   7   7  10        0.86        2.63      2.58 o
  -6   8  10        6.11        2.35      3.24 o
  -5   8  10       39.91       50.93      7.17 o
  -4   8  10       17.34       17.23      3.82 o
  -3   8  10       38.46       38.23      3.59 o
  -2   8  10        4.12        7.50      2.77 o
  -1   8  10       24.37       28.46      3.09 o
   0   8  10        8.23        8.79      3.02 o
   1   8  10       29.80       40.65      4.20 o
   2   8  10       30.57       37.11      5.04 o
   3   8  10        5.01        8.05      2.67 o
   4   8  10        0.31        3.15      2.67 o
   5   8  10       53.24       58.48      5.14 o
   6   8  10        0.57        5.30      4.39 o
  -4   9  10        7.90        6.34      3.39 o
  -3   9  10       10.18        6.69      3.03 o
  -2   9  10       61.22       72.07      4.49 o
  -1   9  10       17.06       17.25      3.38 o
   0   9  10       15.23       22.18      3.32 o
   1   9  10       17.45       17.74      3.25 o
   2   9  10        3.40        1.97      2.50 o
   3   9  10        0.37        1.37      2.79 o
   4   9  10       20.76       17.70      3.04 o
  -1  10  10        2.72        2.69      4.67 o
   0  10  10        7.47        2.06      4.77 o
   1  10  10        3.59        2.85      4.26 o
  -9   0  11       43.06       58.37      7.11 o
  -7   0  11        2.12        1.73      3.32 o
  -5   0  11      388.46      397.46      7.53 o
  -3   0  11      422.91      388.06      6.72 o
  -1   0  11      252.89      251.57      4.78 o
   1   0  11     1404.34     1537.90     14.66 o
   3   0  11     1856.69     1812.43     16.13 o
   5   0  11       13.12        9.67      4.42 o
   7   0  11       32.76       33.99      6.66 o
   9   0  11        1.49        0.16      4.93 o
 -10   1  11        0.50        0.69      3.12 o
  -9   1  11      174.49      202.17      5.92 o
  -8   1  11        8.95        6.89      3.17 o
  -7   1  11      137.21      151.81      4.68 o
  -6   1  11       36.05       45.57      3.81 o
  -5   1  11      262.51      287.48      4.80 o
  -4   1  11      400.09      394.62      4.96 o
  -3   1  11      663.03      758.78      6.87 o
  -2   1  11     1926.11     1922.04     13.76 o
  -1   1  11       36.21       20.77      1.67 o
   0   1  11      920.05      877.15      6.67 o
   1   1  11     5096.42     5409.77     34.80 o
   2   1  11        0.03        0.33      0.86 o
   3   1  11     1397.66     1509.59     12.41 o
   4   1  11      242.96      256.33      3.62 o
   5   1  11        0.97        0.21      1.37 o
   6   1  11      257.31      253.36      8.12 o
   7   1  11      226.38      236.63      3.82 o
   8   1  11       25.77        2.11      4.17 o
   9   1  11       51.35       63.41     12.95 o
  10   1  11        1.84       -0.49      4.28 o
 -10   2  11        1.49       -0.16      2.45 o
  -9   2  11        0.01       -1.97      3.04 o
  -8   2  11       43.02       41.80     10.15 o
  -7   2  11      176.19      183.82      4.83 o
  -6   2  11      174.14      183.05      6.09 o
  -5   2  11       31.62       28.81      2.62 o
  -4   2  11      157.06      131.81      3.34 o
  -3   2  11       24.41       22.95      1.89 o
  -2   2  11      134.92      148.55      2.75 o
  -1   2  11     1240.61     1176.64      8.93 o
   0   2  11      103.98      150.73      2.53 o
   1   2  11      815.72      727.02      5.62 o
   2   2  11       19.90       20.88      1.26 o
   3   2  11       98.78       85.22      1.74 o
   4   2  11      117.29      119.23      3.91 o
   5   2  11       51.55       53.00      2.60 o
   6   2  11      211.22      237.10      4.65 o
   7   2  11       45.58       55.11      2.77 o
   8   2  11       82.80       87.67      2.98 o
   9   2  11       12.07        4.26      4.64 o
  10   2  11        1.13        0.00      4.25 o
 -10   3  11       18.53       15.65      4.23 o
  -9   3  11       70.98       90.57      5.58 o
  -8   3  11        0.92        0.21      2.16 o
  -7   3  11        2.04       -0.40      2.10 o
  -6   3  11       21.14       17.72      2.83 o
  -5   3  11      323.06      344.65      5.22 o
  -4   3  11       71.10       67.21      2.63 o
  -3   3  11      314.66      334.86      4.27 o
  -2   3  11       84.50       81.54      2.16 o
  -1   3  11      156.24      169.09      2.61 o
   0   3  11      147.05      138.84      2.32 o
   1   3  11      240.13      214.39      2.61 o
   2   3  11        0.04       -0.21      0.81 o
   3   3  11       73.36       81.59      1.65 o
   4   3  11       14.71       20.71      0.85 o
   5   3  11        7.87       10.05      2.05 o
   6   3  11       54.95       63.07      2.98 o
   7   3  11       84.32       90.01      4.18 o
   8   3  11        8.68        3.82      2.19 o
   9   3  11       11.49        8.69      3.93 o
  -9   4  11        1.88        1.62      2.79 o
  -8   4  11        3.99        4.08      2.78 o
  -7   4  11        1.42        4.00      2.65 o
  -6   4  11        5.82        5.62      2.37 o
  -5   4  11      269.37      274.12      5.19 o
  -4   4  11      210.42      200.70      3.95 o
  -3   4  11      212.65      210.63      3.56 o
  -2   4  11      694.86      678.96      6.50 o
  -1   4  11       56.44       49.45      1.66 o
   0   4  11      924.99      910.83      9.00 o
   1   4  11      142.34      142.28      2.63 o
   2   4  11      208.04      209.53      2.91 o
   3   4  11       22.41       24.73      1.73 o
   4   4  11      181.74      180.67      3.19 o
   5   4  11      137.81      155.76      2.47 o
   6   4  11       37.35       46.00      3.67 o
   7   4  11        2.98        4.35      2.54 o
   8   4  11       11.09        4.72      2.70 o
   9   4  11        0.04        0.34      2.25 o
  -9   5  11        3.66        0.03      2.23 o
  -8   5  11        0.01       -0.16      2.06 o
  -7   5  11        2.34        1.66      2.36 o
  -6   5  11       77.64       67.27      3.27 o
  -5   5  11       35.67       44.03      2.83 o
  -4   5  11      196.74      186.85      4.23 o
  -3   5  11      170.12      166.01      3.00 o
  -2   5  11      308.06      292.47      3.65 o
  -1   5  11      184.83      183.68      4.67 o
   0   5  11       98.21       88.62      3.45 o
   1   5  11       50.45       37.38      1.29 o
   2   5  11      678.52      655.60      6.17 o
   3   5  11      216.48      227.46      3.29 o
   4   5  11      139.64      140.29      3.53 o
   5   5  11      212.03      230.27      3.57 o
   6   5  11       45.32       47.87      2.96 o
   7   5  11        7.82        5.98      3.05 o
   8   5  11        0.44       -1.11      2.77 o
   9   5  11        0.11        0.12      2.49 o
  -8   6  11        2.85        2.98      2.60 o
  -7   6  11        0.41        2.43      2.95 o
  -6   6  11       12.96        8.71      2.63 o
  -5   6  11       68.66       76.07      3.46 o
  -4   6  11       80.56       88.54      2.54 o
  -3   6  11      368.42      347.94      6.10 o
  -2   6  11       56.62       63.82      3.99 o
  -1   6  11      146.42      141.31      4.69 o
   0   6  11       18.27       13.90      2.96 o
   1   6  11       29.84       34.03      2.92 o
   2   6  11       35.46       37.50      1.76 o
   3   6  11       43.94       43.23      2.30 o
   4   6  11       18.80       17.60      1.69 o
   5   6  11       15.88       13.77      1.89 o
   6   6  11        5.81        4.19      1.80 o
   7   6  11        0.19        0.84      2.36 o
   8   6  11        0.47        1.90      2.73 o
  -7   7  11        4.80       -1.78      2.88 o
  -6   7  11        2.52        3.60      2.16 o
  -5   7  11        3.27        1.84      2.05 o
  -4   7  11        4.02        3.32      1.44 o
  -3   7  11      112.44      114.47      4.99 o
  -2   7  11       60.85       62.77      3.65 o
  -1   7  11      220.96      236.18      5.47 o
   0   7  11        0.65        2.76      2.32 o
   1   7  11       38.37       33.51      3.44 o
   2   7  11      125.22      130.62      4.60 o
   3   7  11       12.30        9.86      1.37 o
   4   7  11       21.65       26.83      3.28 o
   5   7  11        2.64        0.40      1.37 o
   6   7  11        7.40        4.95      2.77 o
   7   7  11        0.06        2.49      3.15 o
  -6   8  11       82.36       84.04      6.22 o
  -5   8  11        0.01        2.78      3.11 o
  -4   8  11       52.41       57.07      4.30 o
  -3   8  11       27.26       24.98      3.86 o
  -2   8  11       13.83       14.16      3.03 o
  -1   8  11        1.02        0.79      2.27 o
   0   8  11       67.09       79.20      5.77 o
   1   8  11        0.01       -0.59      2.30 o
   2   8  11       79.51       87.33      4.36 o
   3   8  11       33.08       41.31      4.03 o
   4   8  11       74.27       83.86      4.48 o
   5   8  11       11.66       11.55      2.74 o
   6   8  11        0.37        2.23      4.44 o
  -4   9  11        0.17        1.06      3.50 o
  -3   9  11        6.29        7.84      3.12 o
  -2   9  11       12.85       10.28      3.42 o
  -1   9  11        0.60        0.03      2.42 o
   0   9  11        0.69        2.36      2.81 o
   1   9  11        0.77        1.41      2.44 o
   2   9  11       26.71       27.08      3.88 o
   3   9  11        5.50        5.90      3.10 o
   4   9  11        4.18        1.45      2.53 o
 -10   0  12       26.17        3.56      4.89 o
  -8   0  12      131.53      143.32      6.90 o
  -6   0  12      150.55      158.07      5.94 o
  -4   0  12      899.09      937.94     14.55 o
  -2   0  12     4680.25     5067.26     47.84 o
   0   0  12      787.00      994.28     11.09 o
   2   0  12      419.59      510.07      9.85 o
   4   0  12       59.91       42.87      1.39 o
   6   0  12      124.26      125.21      8.46 o
   8   0  12        0.19       -0.27      5.48 o
  10   0  12        0.77       -1.36      6.69 o
 -10   1  12       62.70       77.05      5.45 o
  -9   1  12        2.02        2.75      2.89 o
  -8   1  12       15.86       10.96      3.14 o
  -7   1  12        2.47        4.29      2.78 o
  -6   1  12      640.44      678.06      8.67 o
  -5   1  12      114.53      125.64      3.90 o
  -4   1  12     1359.24     1402.48     12.95 o
  -3   1  12      349.33      321.99      4.44 o
  -2   1  12        4.42       11.34      1.86 o
  -1   1  12      890.75      836.08      7.06 o
   0   1  12     2740.37     2670.97     20.33 o
   1   1  12      480.26      448.00      4.33 o
   2   1  12     3805.62     4217.02     26.98 o
   3   1  12       75.50       87.65      1.53 o
   4   1  12       48.98       39.94      1.67 o
   5   1  12        0.74        1.39      0.99 o
   6   1  12     1349.27     1370.96     12.71 o
   7   1  12        5.33        3.51      1.33 o
   8   1  12       49.73        0.30      3.42 o
   9   1  12        4.23        3.06      4.49 o
  10   1  12        3.98        1.10      4.69 o
 -10   2  12       29.55       22.00      7.06 o
  -9   2  12       99.35      129.76      4.96 o
  -8   2  12      278.20      307.94      7.31 o
  -7   2  12      123.20      139.81      4.60 o
  -6   2  12      803.65      809.79      9.20 o
  -5   2  12       24.83       29.89      2.79 o
  -4   2  12       18.42       16.48      2.19 o
  -3   2  12      120.78      143.61      3.52 o
  -2   2  12     1368.41     1493.47     11.48 o
  -1   2  12      230.56      236.86      3.18 o
   0   2  12      878.71      890.41      6.92 o
   1   2  12      145.33      156.48      2.66 o
   2   2  12      953.44     1018.30      7.60 o
   3   2  12       25.46       24.14      0.95 o
   4   2  12       27.91       33.84      2.16 o
   5   2  12        0.04       -0.11      1.50 o
   6   2  12       85.97       89.09      2.86 o
   7   2  12        1.78        2.28      1.61 o
   8   2  12        5.16        3.42      1.91 o
   9   2  12        9.14        2.52      4.39 o
  10   2  12        0.24        0.28      4.22 o
 -10   3  12        5.37       -0.01      3.08 o
  -9   3  12       17.67        6.11      3.86 o
  -8   3  12        7.44        4.50      2.78 o
  -7   3  12       35.63       35.80      3.67 o
  -6   3  12      173.43      162.19      4.32 o
  -5   3  12        4.98        5.13      2.17 o
  -4   3  12       25.35       27.04      2.51 o
  -3   3  12      313.41      285.79      4.04 o
  -2   3  12      689.00      631.06      6.03 o
  -1   3  12      303.60      301.43      3.44 o
   0   3  12        2.41       -0.30      1.03 o
   1   3  12        0.06        1.28      1.24 o
   2   3  12      113.47      148.14      2.53 o
   3   3  12      173.52      171.18      2.39 o
   4   3  12      138.92      153.77      1.95 o
   5   3  12       41.21       49.13      3.37 o
   6   3  12      117.16      103.38      3.64 o
   7   3  12       30.13       41.21      4.81 o
   8   3  12        0.79       -2.22      2.22 o
   9   3  12        8.22        0.63      3.76 o
  -9   4  12       16.71        6.03      3.50 o
  -8   4  12        0.73       -0.66      2.40 o
  -7   4  12       13.50       12.24      2.88 o
  -6   4  12       20.96       20.03      3.08 o
  -5   4  12      365.99      387.27      5.72 o
  -4   4  12      231.59      220.34      4.39 o
  -3   4  12      185.63      197.47      3.66 o
  -2   4  12      336.77      338.99      4.26 o
  -1   4  12       86.06       84.65      2.11 o
   0   4  12       94.02       92.23      1.84 o
   1   4  12      884.66      865.07      7.11 o
   2   4  12       80.80       80.93      2.00 o
   3   4  12      207.45      222.42      3.10 o
   4   4  12        0.01        0.68      1.07 o
   5   4  12       62.13       57.68      2.01 o
   6   4  12       77.20       89.28      3.52 o
   7   4  12        7.15        9.09      2.60 o
   8   4  12        0.01       -0.26      1.83 o
   9   4  12        2.64        0.71      2.25 o
  -9   5  12        0.74        1.89      2.85 o
  -8   5  12        0.84        0.54      2.36 o
  -7   5  12        0.01       -1.42      3.15 o
  -6   5  12       48.46       54.89      5.29 o
  -5   5  12      100.42      101.99      3.30 o
  -4   5  12      172.11      168.28      3.47 o
  -3   5  12      424.49      428.38      5.03 o
  -2   5  12      345.10      346.56      4.51 o
  -1   5  12      312.20      319.22      3.10 o
   0   5  12      632.70      594.10      7.36 o
   1   5  12       46.88       46.23      1.83 o
   2   5  12       64.42       62.50      2.10 o
   3   5  12      223.29      250.26      4.22 o
   4   5  12        1.90        0.40      1.25 o
   5   5  12        0.86        1.48      1.21 o
   6   5  12       23.04       21.49      1.70 o
   7   5  12        0.71        0.32      2.05 o
   8   5  12        1.05       -0.53      2.58 o
  -8   6  12        4.51        4.02      3.15 o
  -7   6  12       46.38       46.99      6.09 o
  -6   6  12        3.14        0.93      1.90 o
  -5   6  12       79.82       77.37      3.03 o
  -4   6  12        0.01       -0.71      1.15 o
  -3   6  12       92.01       83.23      3.37 o
  -2   6  12      346.74      331.94      6.01 o
  -1   6  12       30.40       33.46      3.38 o
   0   6  12      314.83      314.80      5.80 o
   1   6  12        0.69        3.07      2.08 o
   2   6  12       20.69       18.50      1.17 o
   3   6  12       76.84       78.05      2.52 o
   4   6  12        5.43        4.45      1.42 o
   5   6  12        0.23        1.36      1.38 o
   6   6  12       21.17        9.54      3.02 o
   7   6  12        0.96        0.41      2.49 o
   8   6  12        0.01        3.10      2.86 o
  -7   7  12        0.35       -0.20      2.21 o
  -6   7  12        1.62        1.77      2.10 o
  -5   7  12        2.47        2.90      1.84 o
  -4   7  12       20.81       20.17      1.80 o
  -3   7  12        0.14       -0.50      1.88 o
  -2   7  12       65.52       67.09      4.18 o
  -1   7  12        4.90        8.62      3.16 o
   0   7  12       15.45       22.12      3.08 o
   1   7  12       59.28       61.83      3.33 o
   2   7  12       27.71       40.90      3.03 o
   3   7  12        0.02        0.44      1.02 o
   4   7  12        0.23        0.33      1.46 o
   5   7  12       13.35       10.39      1.89 o
   6   7  12        0.71        3.81      2.72 o
   7   7  12        1.66        1.90      2.66 o
  -6   8  12        1.53        1.20      3.41 o
  -5   8  12        6.80        4.74      3.82 o
  -4   8  12       20.84       25.78      3.91 o
  -3   8  12        6.53        7.15      4.00 o
  -2   8  12        7.69        8.15      3.15 o
  -1   8  12       11.09       11.19      3.06 o
   0   8  12       16.43        8.92      3.31 o
   1   8  12        9.18        9.20      2.70 o
   2   8  12       29.18       35.49      3.59 o
   3   8  12       16.72       22.64      3.07 o
   4   8  12        6.96        5.14      2.57 o
   5   8  12        0.84        2.47      2.66 o
   6   8  12        0.46        0.01      2.84 o
  -4   9  12        0.51        3.11      3.41 o
  -3   9  12       12.36       12.69      3.45 o
  -2   9  12       14.42       16.50      4.17 o
  -1   9  12       16.04       16.80      3.24 o
   0   9  12       10.09        8.26      2.90 o
   1   9  12        0.05        0.49      2.73 o
   2   9  12        6.82        4.90      2.72 o
   3   9  12        0.53        0.85      2.78 o
   4   9  12        1.54        2.53      2.52 o
  -9   0  13       11.46        2.77      4.39 o
  -7   0  13      109.08      122.28      5.92 o
  -5   0  13       63.87       63.15      4.75 o
  -3   0  13       75.96       74.27      3.66 o
  -1   0  13      140.00      132.73      4.32 o
   1   0  13     3677.11     3863.95     35.40 o
   3   0  13       95.45       92.40      2.11 o
   5   0  13      359.48      329.55     10.21 o
   7   0  13      598.91      614.98     16.34 o
   9   0  13        0.20       -0.18      4.98 o
 -10   1  13        0.77       -0.16      3.00 o
  -9   1  13        5.13        4.41      3.01 o
  -8   1  13        0.02       -1.63      2.54 o
  -7   1  13        6.66        6.20      2.73 o
  -6   1  13        8.77       10.18      3.00 o
  -5   1  13        0.01        1.81      2.08 o
  -4   1  13      182.97      173.88      4.09 o
  -3   1  13        0.51        0.20      1.48 o
  -2   1  13     1331.99     1318.07     10.39 o
  -1   1  13       71.27       78.73      2.86 o
   0   1  13      645.01      621.72      5.59 o
   1   1  13      948.90      854.26      6.72 o
   2   1  13      853.29      831.84      6.67 o
   3   1  13      477.73      451.45      3.85 o
   4   1  13       57.09       50.69      2.09 o
   5   1  13      463.76      447.85      5.44 o
   6   1  13       12.87        5.97      1.35 o
   7   1  13       64.54       52.12      1.41 o
   8   1  13        0.25       -0.10      3.06 o
   9   1  13        4.12        0.38      3.72 o
  10   1  13        4.43       -1.18      5.02 o
 -10   2  13       10.51        2.09      3.03 o
  -9   2  13       17.92        8.68      4.77 o
  -8   2  13        0.45       -1.27      3.15 o
  -7   2  13      100.87      111.07      4.64 o
  -6   2  13       21.45       24.60      3.16 o
  -5   2  13      472.29      470.51      6.31 o
  -4   2  13       91.03      104.10      3.46 o
  -3   2  13     1122.16     1118.28      9.48 o
  -2   2  13      192.89      178.45      3.37 o
  -1   2  13       18.86       20.34      2.00 o
   0   2  13      241.18      245.38      3.29 o
   1   2  13      453.89      465.06      4.42 o
   2   2  13        0.49        1.02      1.11 o
   3   2  13      257.11      256.24      3.89 o
   4   2  13      205.22      184.97      3.70 o
   5   2  13      148.72      148.21      3.89 o
   6   2  13        0.30        0.78      1.45 o
   7   2  13      281.69      280.44      4.70 o
   8   2  13        2.98        2.67      1.70 o
   9   2  13        0.38       -0.05      4.18 o
  -9   3  13        0.13        0.28      2.62 o
  -8   3  13       52.50       56.54      4.99 o
  -7   3  13        2.74        2.36      2.69 o
  -6   3  13       18.33       22.47      3.19 o
  -5   3  13       77.94       71.82      3.45 o
  -4   3  13       51.90       59.46      2.89 o
  -3   3  13       32.43       43.34      2.48 o
  -2   3  13       22.15       17.20      1.77 o
  -1   3  13      881.09      814.58      7.76 o
   0   3  13      242.42      214.57      3.88 o
   1   3  13      283.36      256.34      3.21 o
   2   3  13      383.74      409.38      4.05 o
   3   3  13       36.35       29.84      2.09 o
   4   3  13       61.73       65.99      1.88 o
   5   3  13       96.93       97.48      3.27 o
   6   3  13       34.09       35.21      2.98 o
   7   3  13       28.85       21.31      4.37 o
   8   3  13        5.35        1.98      2.18 o
   9   3  13        0.28        1.62      4.48 o
  -9   4  13       15.91        7.58      3.49 o
  -8   4  13       22.70       15.98      6.05 o
  -7   4  13        3.38        0.90      2.33 o
  -6   4  13       56.16       70.94      3.53 o
  -5   4  13       38.48       39.26      2.84 o
  -4   4  13      705.73      693.82      7.37 o
  -3   4  13        0.32        1.41      1.54 o
  -2   4  13     1367.39     1325.90     11.21 o
  -1   4  13       28.80       34.27      1.81 o
   0   4  13      379.69      365.99      3.99 o
   1   4  13       45.13       48.84      1.76 o
   2   4  13       74.04       69.22      2.35 o
   3   4  13        0.15        0.89      1.03 o
   4   4  13        3.01        1.31      1.07 o
   5   4  13       13.68       12.45      0.95 o
   6   4  13       53.04       53.65      3.47 o
   7   4  13       31.24       27.87      8.94 o
   8   4  13        5.54        5.91      2.87 o
   9   4  13        7.47        7.94      5.17 o
  -9   5  13        4.47       -1.27      7.16 o
  -8   5  13        0.33        0.66      2.61 o
  -7   5  13       15.02        7.81      2.86 o
  -6   5  13        1.49        0.74      1.99 o
  -5   5  13       25.63       22.54      2.81 o
  -4   5  13       11.65       10.10      1.90 o
  -3   5  13      365.49      364.63      4.97 o
  -2   5  13      225.64      205.79      3.20 o
  -1   5  13      351.32      316.85      3.35 o
   0   5  13       22.78       22.44      1.36 o
   1   5  13      590.81      576.58      5.22 o
   2   5  13      257.67      261.42      3.74 o
   3   5  13      291.56      305.95      3.91 o
   4   5  13       11.13       10.31      1.50 o
   5   5  13      104.83      105.85      2.69 o
   6   5  13       24.11       25.67      2.94 o
   7   5  13        1.75        2.21      2.57 o
   8   5  13        0.41        0.87      2.48 o
  -8   6  13        0.21        1.50      2.74 o
  -7   6  13       10.28        9.03      2.84 o
  -6   6  13       71.38       77.32      4.25 o
  -5   6  13        1.60       -0.71      1.78 o
  -4   6  13       19.03       21.02      2.07 o
  -3   6  13       25.32       18.43      1.28 o
  -2   6  13       55.79       51.06      3.87 o
  -1   6  13        0.36        0.23      2.07 o
   0   6  13       53.22       47.38      3.44 o
   1   6  13       39.45       40.12      3.53 o
   2   6  13       38.42       34.07      1.48 o
   3   6  13       19.42       16.00      1.74 o
   4   6  13        1.32        3.22      1.62 o
   5   6  13        3.77        6.84      1.70 o
   6   6  13        3.99        3.57      2.72 o
   7   6  13        5.86        3.32      2.82 o
   8   6  13        0.49        4.99      3.01 o
  -7   7  13        4.05       -0.01      2.75 o
  -6   7  13       17.07        7.35      3.30 o
  -5   7  13        0.78        0.55      1.99 o
  -4   7  13        2.42        0.52      1.11 o
  -3   7  13       25.57       27.89      3.81 o
  -2   7  13       43.63       41.63      3.55 o
  -1   7  13       85.11       89.56      4.24 o
   0   7  13        1.91        2.86      2.48 o
   1   7  13        0.05        0.65      2.16 o
   2   7  13       23.94       26.40      3.08 o
   3   7  13       12.56        8.22      1.46 o
   4   7  13       23.92       26.13      2.88 o
   5   7  13        2.94        2.84      2.12 o
   6   7  13        2.66        1.39      2.21 o
   7   7  13        0.10        2.11      2.57 o
  -6   8  13        4.07        1.05      3.48 o
  -5   8  13        9.83       14.31      4.02 o
  -4   8  13       42.01       51.31      5.12 o
  -3   8  13      114.25      123.62      5.69 o
  -2   8  13       53.45       63.85      4.27 o
  -1   8  13      111.96      124.99      5.28 o
   0   8  13        5.02        2.71      2.52 o
   1   8  13        4.14        3.50      2.70 o
   2   8  13      138.17      138.91      4.82 o
   3   8  13        5.85        5.40      2.94 o
   4   8  13       14.47       14.65      2.97 o
   5   8  13        0.15        2.10      2.31 o
  -4   9  13        0.72        2.14      3.20 o
  -3   9  13        4.77        4.76      3.82 o
  -2   9  13        5.94        5.84      3.83 o
  -1   9  13        2.87        2.36      2.66 o
   0   9  13       45.46       52.25      6.41 o
   1   9  13        4.69        3.93      3.27 o
   2   9  13       30.98       38.30      3.78 o
   3   9  13        0.71        4.04      2.95 o
 -10   0  14        1.58        0.20      3.55 o
  -8   0  14        2.52        5.17      4.52 o
  -6   0  14       52.75       63.04      5.79 o
  -4   0  14     1118.89     1162.45     21.80 o
  -2   0  14        6.25       17.73      2.68 o
   0   0  14     4348.85     4266.97     39.97 o
   2   0  14      120.81      138.97      3.36 o
   4   0  14     1653.85     1668.62     15.76 o
   6   0  14     1977.74     2074.16     36.55 o
   8   0  14        4.55       -0.70      4.75 o
  10   0  14       30.36        0.73      6.87 o
 -10   1  14        1.92       -0.77      2.81 o
  -9   1  14       10.01        3.22      3.47 o
  -8   1  14       24.78       27.39      4.02 o
  -7   1  14        0.33       -1.00      2.35 o
  -6   1  14      767.80      805.08      9.54 o
  -5   1  14       28.56       35.11      3.09 o
  -4   1  14      714.38      737.03      7.90 o
  -3   1  14       47.45       62.59      2.68 o
  -2   1  14      111.14      115.79      2.80 o
  -1   1  14     1852.42     1828.41     13.58 o
   0   1  14       42.80       38.56      2.38 o
   1   1  14     1699.22     1684.33     12.14 o
   2   1  14       26.87       29.83      1.86 o
   3   1  14      552.90      558.51      4.90 o
   4   1  14       14.01        5.53      1.13 o
   5   1  14        2.79       -0.40      1.07 o
   6   1  14      308.07      298.94      4.14 o
   7   1  14       22.83       18.12      5.38 o
   8   1  14        0.30       -0.25      3.44 o
   9   1  14        4.82        0.25      4.48 o
  10   1  14        0.51       -2.17      5.84 o
 -10   2  14        2.40       -0.48      2.81 o
  -9   2  14        4.65        0.84      2.66 o
  -8   2  14        2.91        2.54      2.97 o
  -7   2  14       16.19       11.51      3.02 o
  -6   2  14       45.40       50.49      3.75 o
  -5   2  14        3.87        3.85      2.31 o
  -4   2  14       45.37       45.73      2.78 o
  -3   2  14        0.81        2.10      1.66 o
  -2   2  14     1654.69     1571.14     11.93 o
  -1   2  14        1.79       -0.03      1.13 o
   0   2  14      316.65      322.64      3.75 o
   1   2  14       18.73       18.02      1.70 o
   2   2  14       46.51       54.29      1.90 o
   3   2  14      151.85      153.65      2.46 o
   4   2  14      203.30      197.06      3.67 o
   5   2  14       22.08       22.31      2.10 o
   6   2  14      559.56      595.88      7.39 o
   7   2  14        0.64       -0.18      1.61 o
   8   2  14       15.44        3.72      4.05 o
   9   2  14        6.92       -1.35      4.17 o
  -9   3  14        1.19       -0.19      2.38 o
  -8   3  14       11.05        3.38      3.18 o
  -7   3  14       65.39       61.66      4.08 o
  -6   3  14      138.25      123.61      4.41 o
  -5   3  14      266.75      263.11      5.11 o
  -4   3  14        1.44        1.19      2.03 o
  -3   3  14       55.55       43.09      2.34 o
  -2   3  14      331.64      341.62      4.51 o
  -1   3  14      150.98      161.96      2.88 o
   0   3  14       43.30       41.75      1.99 o
   1   3  14       26.55       33.29      1.82 o
   2   3  14      102.78      110.46      2.39 o
   3   3  14       44.02       48.91      1.98 o
   4   3  14       80.27       80.24      1.46 o
   5   3  14       99.75       97.81      3.33 o
   6   3  14       32.53       38.81      2.62 o
   7   3  14       21.44       20.68      4.90 o
   8   3  14        5.48       -0.01      1.58 o
   9   3  14        7.66        0.94      3.28 o
  -9   4  14        8.29        5.55      3.20 o
  -8   4  14        0.00       -1.38      2.68 o
  -7   4  14       21.79        7.09      3.11 o
  -6   4  14       10.14        8.41      2.79 o
  -5   4  14       35.92       39.02      3.11 o
  -4   4  14       54.43       56.78      2.79 o
  -3   4  14      394.09      376.63      4.92 o
  -2   4  14      115.92      113.32      2.95 o
  -1   4  14      889.00      913.17      7.83 o
   0   4  14        5.77        7.61      1.48 o
   1   4  14      537.77      569.17      8.31 o
   2   4  14       22.87       24.05      1.78 o
   3   4  14       75.00       87.91      2.64 o
   4   4  14        0.19        1.53      1.23 o
   5   4  14        9.44       16.53      2.94 o
   6   4  14       44.93       56.05      5.56 o
   7   4  14        0.60        0.28      1.69 o
   8   4  14        0.00       -0.61      2.11 o
   9   4  14        1.99        1.77      4.22 o
  -8   5  14        5.42        5.11      3.18 o
  -7   5  14        0.04       -1.31      2.34 o
  -6   5  14       36.05       30.36      6.49 o
  -5   5  14       53.65       55.98      3.34 o
  -4   5  14       19.43       11.79      2.28 o
  -3   5  14       81.48       85.14      3.16 o
  -2   5  14      445.37      407.68      5.65 o
  -1   5  14        0.44        1.15      1.43 o
   0   5  14      326.22      305.41      3.79 o
   1   5  14        0.00       -0.66      1.18 o
   2   5  14      280.52      278.89      5.30 o
   3   5  14      246.81      246.92      5.13 o
   4   5  14      104.54      115.47      2.77 o
   5   5  14        0.05       -0.57      0.85 o
   6   5  14       68.78       69.64      3.84 o
   7   5  14       14.19        4.85      2.88 o
   8   5  14        0.81        3.52      2.68 o
  -8   6  14        0.60       -1.85      2.72 o
  -7   6  14        0.63        0.04      2.39 o
  -6   6  14        0.01        1.75      2.03 o
  -5   6  14       59.34       65.30      3.33 o
  -4   6  14       52.93       54.09      3.25 o
  -3   6  14       31.19       30.88      1.71 o
  -2   6  14       26.42       26.72      3.77 o
  -1   6  14       23.52       20.94      3.25 o
   0   6  14       10.89       15.53      2.95 o
   1   6  14       45.50       45.28      3.31 o
   2   6  14       97.92       88.36      2.84 o
   3   6  14       65.40       70.56      2.32 o
   4   6  14        0.02       -0.10      1.27 o
   5   6  14        3.26        4.00      1.57 o
   6   6  14        4.13        2.31      2.45 o
   7   6  14        7.39        6.38      2.89 o
  -7   7  14       19.29       15.82      8.60 o
  -6   7  14       16.29        9.09      6.16 o
  -5   7  14        3.45        6.85      3.66 o
  -4   7  14       10.49       12.83      3.95 o
  -3   7  14       40.91       44.28      4.61 o
  -2   7  14        0.38       -0.49      2.20 o
  -1   7  14       43.31       40.73      4.31 o
   0   7  14       30.54       19.32      3.71 o
   1   7  14       71.74       73.83      3.94 o
   2   7  14        9.52       10.98      2.80 o
   3   7  14      282.20      292.41      7.14 o
   4   7  14        0.56        0.29      1.33 o
   5   7  14        2.31        3.54      1.57 o
   6   7  14        1.10        0.73      2.21 o
  -5   8  14       19.30       14.21      4.69 o
  -4   8  14        6.49        8.63      3.92 o
  -3   8  14       71.32       78.89      4.72 o
  -2   8  14        0.01        2.95      2.80 o
  -1   8  14      123.08      138.23      5.19 o
   0   8  14       35.34       35.43      4.01 o
   1   8  14       17.30       16.54      3.30 o
   2   8  14       12.52       10.23      3.14 o
   3   8  14       88.02       90.39      4.02 o
   4   8  14        4.19        6.02      2.72 o
   5   8  14       11.23        5.49      3.83 o
  -3   9  14        8.11        9.96      3.66 o
  -2   9  14        9.11        9.83      3.84 o
  -1   9  14        1.02       -2.30      3.20 o
   0   9  14       18.57       21.41      4.32 o
   1   9  14        5.17        5.41      3.40 o
   2   9  14       20.18       15.22      3.64 o
   3   9  14       12.98       12.97      3.37 o
  -9   0  15        4.55        4.54      4.31 o
  -7   0  15        1.21        2.50      3.79 o
  -5   0  15      431.38      443.84     13.04 o
  -3   0  15     1223.89     1098.50     22.07 o
  -1   0  15       60.33       49.25      3.27 o
   1   0  15       69.48       49.66      2.56 o
   3   0  15       99.22      106.27      2.57 o
   5   0  15      564.43      594.00     14.36 o
   7   0  15        4.44        5.26      5.48 o
   9   0  15       28.45       -0.02      5.74 o
 -10   1  15        9.85        4.56      3.29 o
  -9   1  15       18.86        7.96      4.13 o
  -8   1  15        7.77        7.78      3.00 o
  -7   1  15       68.48       93.88      4.59 o
  -6   1  15      121.19      130.32      4.92 o
  -5   1  15      332.60      333.06      5.80 o
  -4   1  15      290.27      280.11      4.96 o
  -3   1  15      200.65      184.63      3.71 o
  -2   1  15      419.34      401.96      4.71 o
  -1   1  15      767.03      832.87      7.29 o
   0   1  15        0.05        2.86      1.35 o
   1   1  15       68.89       71.21      2.24 o
   2   1  15      155.33      155.14      2.51 o
   3   1  15      180.26      191.02      3.44 o
   4   1  15      508.64      535.72      5.99 o
   5   1  15      390.13      412.47      5.57 o
   6   1  15       60.19       63.70      2.06 o
   7   1  15       23.83       18.68      6.29 o
   8   1  15        0.85       -0.35      3.36 o
   9   1  15       18.22       -0.88      4.42 o
  -9   2  15       25.20        6.32      3.96 o
  -8   2  15        3.05       -0.55      2.60 o
  -7   2  15       33.89       33.87      3.82 o
  -6   2  15       25.01       26.47      3.35 o
  -5   2  15      200.63      198.57      4.50 o
  -4   2  15        0.12       -0.45      1.38 o
  -3   2  15       16.62       14.26      2.25 o
  -2   2  15       25.02       31.21      2.47 o
  -1   2  15     1543.67     1510.45     11.60 o
   0   2  15       24.64       42.87      2.57 o
   1   2  15      582.87      623.45      5.56 o
   2   2  15      183.67      202.78      3.26 o
   3   2  15      236.28      244.05      3.24 o
   4   2  15        0.48       -0.77      1.51 o
   5   2  15      409.27      443.81      6.50 o
   6   2  15        6.93        8.38      2.03 o
   7   2  15        4.14        3.15      2.04 o
   8   2  15        6.53       -0.64      3.54 o
   9   2  15        0.46        1.64      4.30 o
  -9   3  15        2.86        1.18      2.90 o
  -8   3  15       51.09       71.87      4.92 o
  -7   3  15       17.04       13.90      3.26 o
  -6   3  15       13.41       17.73      3.21 o
  -5   3  15       68.92       55.48      3.38 o
  -4   3  15       32.77       28.44      2.74 o
  -3   3  15       31.40       35.38      2.43 o
  -2   3  15       74.94       60.53      2.46 o
  -1   3  15       98.20      112.28      2.71 o
   0   3  15       83.81       74.24      2.44 o
   1   3  15       74.64       73.02      2.42 o
   2   3  15      434.98      432.81      4.61 o
   3   3  15      174.38      186.92      3.06 o
   4   3  15       22.29       25.55      1.33 o
   5   3  15       73.65       82.64      3.19 o
   6   3  15        2.48        0.13      1.36 o
   7   3  15       24.74       26.93      5.36 o
   8   3  15        2.49        0.29      1.51 o
   9   3  15        3.49       -1.65      4.30 o
  -9   4  15        1.85        0.88      2.77 o
  -8   4  15       21.22        8.01      3.79 o
  -7   4  15        0.06        0.81      2.37 o
  -6   4  15        3.33        3.26      3.04 o
  -5   4  15      108.69       96.39      3.61 o
  -4   4  15       20.59       29.40      2.46 o
  -3   4  15        5.13        2.75      1.69 o
  -2   4  15       39.12       39.76      2.34 o
  -1   4  15      197.84      180.45      3.20 o
   0   4  15       58.13       57.43      2.35 o
   1   4  15       59.73       59.33      2.20 o
   2   4  15      171.27      180.19      3.21 o
   3   4  15        3.34        2.39      1.43 o
   4   4  15        2.96        7.37      1.20 o
   5   4  15       12.70        7.64      2.30 o
   6   4  15        1.94       -0.45      2.19 o
   7   4  15       22.32       28.57      6.65 o
   8   4  15        1.17        1.73      2.49 o
  -8   5  15        5.96        2.62      2.88 o
  -7   5  15       13.54        9.04      3.35 o
  -6   5  15       18.68        9.85      3.32 o
  -5   5  15      111.94      121.94      3.74 o
  -4   5  15       63.02       52.09      3.03 o
  -3   5  15        7.08        8.52      1.70 o
  -2   5  15       88.20       93.33      2.76 o
  -1   5  15      137.97      124.26      2.61 o
   0   5  15      172.92      165.97      3.39 o
   1   5  15        4.98        5.24      1.26 o
   2   5  15      510.95      519.25      5.53 o
   3   5  15        0.89        1.18      1.37 o
   4   5  15       16.90       13.78      1.93 o
   5   5  15       14.71       18.66      1.80 o
   6   5  15        0.57       -0.58      2.29 o
   7   5  15       46.67       37.71      9.39 o
   8   5  15        0.00        1.04      2.87 o
  -7   6  15       13.10        6.94      2.93 o
  -6   6  15        0.15        1.19      2.13 o
  -5   6  15       57.72       54.52      2.93 o
  -4   6  15       36.16       37.10      4.01 o
  -3   6  15       10.82       11.93      1.90 o
  -2   6  15      144.84      130.59      2.78 o
  -1   6  15        0.03        0.15      2.04 o
   0   6  15       83.32       91.57      3.88 o
   1   6  15       63.88       69.69      3.01 o
   2   6  15       38.30       33.87      1.84 o
   3   6  15        4.71        7.64      1.70 o
   4   6  15        0.07        0.10      1.29 o
   5   6  15        9.66        9.66      1.59 o
   6   6  15        0.84        0.67      2.16 o
   7   6  15        9.49        5.78      2.97 o
  -6   7  15       21.59       20.13      6.85 o
  -5   7  15        5.07        6.52      3.52 o
  -4   7  15        4.26        5.39      3.27 o
  -3   7  15       52.42       56.92      4.18 o
  -2   7  15       27.68       37.46      3.97 o
  -1   7  15       57.78       67.51      3.98 o
   0   7  15       15.16        8.06      3.32 o
   1   7  15       34.63       31.34      5.27 o
   2   7  15      136.05      147.11      5.01 o
   3   7  15      159.94      167.59      3.71 o
   4   7  15        7.91        5.93      1.68 o
   5   7  15       12.08        9.16      2.70 o
   6   7  15        9.51        4.12      2.93 o
  -5   8  15        3.24        1.95      3.37 o
  -4   8  15        0.02        2.95      3.50 o
  -3   8  15       20.84       25.27      4.11 o
  -2   8  15        2.88        3.34      3.03 o
  -1   8  15        0.02       -0.16      2.33 o
   0   8  15       61.27       60.18      6.56 o
   1   8  15        0.38        0.98      2.44 o
   2   8  15      183.78      191.85      6.58 o
   3   8  15        0.58        1.75      2.62 o
   4   8  15        1.05        1.06      2.26 o
   5   8  15        0.89       -4.03      4.03 o
  -3   9  15        1.80        3.68      3.58 o
  -2   9  15       13.04        9.64      4.21 o
  -1   9  15        0.39        0.58      2.30 o
   0   9  15        4.47        3.48      3.16 o
   1   9  15        0.44        3.28      3.12 o
   2   9  15       42.80       43.00      4.97 o
   3   9  15        1.40        8.99      3.49 o
 -10   0  16        3.51        0.71      4.80 o
  -8   0  16       35.05       23.53     11.83 o
  -6   0  16        3.82        3.01      3.43 o
  -4   0  16      153.34      137.35      6.29 o
  -2   0  16     1187.61     1142.44     13.45 o
   0   0  16      833.37      809.53      9.69 o
   2   0  16     1717.92     1692.23     17.41 o
   4   0  16       18.27       29.22      1.61 o
   6   0  16        2.05       -3.66      4.82 o
   8   0  16        6.83       -0.66      5.15 o
  -9   1  16        0.03        0.71      2.68 o
  -8   1  16        1.81        0.90      2.52 o
  -7   1  16        3.51        2.11      2.70 o
  -6   1  16       11.01        8.66      3.56 o
  -5   1  16      120.29      128.61      4.22 o
  -4   1  16       57.53       58.49      3.44 o
  -3   1  16      449.30      410.71      5.23 o
  -2   1  16      219.70      229.90      3.91 o
  -1   1  16      775.24      731.72      6.79 o
   0   1  16      116.14      111.39      2.78 o
   1   1  16      110.22       92.40      2.61 o
   2   1  16      342.46      351.47      3.86 o
   3   1  16       53.44       40.47      1.70 o
   4   1  16      109.25      111.68      1.85 o
   5   1  16        4.99        4.42      1.31 o
   6   1  16        6.08        4.77      1.04 o
   7   1  16       15.50        4.87      4.08 o
   8   1  16        2.13        0.00      2.70 o
   9   1  16        0.94       -0.18      4.16 o
  -9   2  16        9.33        1.86      3.36 o
  -8   2  16       16.15        5.78      3.65 o
  -7   2  16       47.75       55.87      4.42 o
  -6   2  16      503.12      498.31      7.99 o
  -5   2  16      100.76       89.36      4.13 o
  -4   2  16      100.58       87.06      3.87 o
  -3   2  16       21.13       23.03      2.49 o
  -2   2  16      598.20      589.37      6.18 o
  -1   2  16      726.11      638.70      6.46 o
   0   2  16       34.14       37.29      2.29 o
   1   2  16      144.54      131.39      2.87 o
   2   2  16        8.75        9.15      1.39 o
   3   2  16      705.28      724.67      6.18 o
   4   2  16      392.06      396.97      5.55 o
   5   2  16      253.33      261.84      4.93 o
   6   2  16        0.52       -0.11      1.47 o
   7   2  16        0.04        0.00      1.07 o
   8   2  16       22.21        1.17      4.26 o
   9   2  16        0.03       -0.04      3.66 o
  -9   3  16       18.84        2.83      3.16 o
  -8   3  16        3.68       -1.45      2.73 o
  -7   3  16       17.68       15.50      4.31 o
  -6   3  16       43.63       51.41      3.85 o
  -5   3  16        5.13        8.69      2.75 o
  -4   3  16       71.28       81.91      3.16 o
  -3   3  16      240.14      248.16      4.55 o
  -2   3  16       18.27       19.29      2.09 o
  -1   3  16       53.07       65.31      2.49 o
   0   3  16        0.31        1.94      1.45 o
   1   3  16       42.10       45.60      2.02 o
   2   3  16       35.40       40.14      2.57 o
   3   3  16      442.59      453.74      5.19 o
   4   3  16        0.01        0.19      1.05 o
   5   3  16       73.60       90.99      3.37 o
   6   3  16       29.85       35.03      4.52 o
   7   3  16        0.28        2.16      2.15 o
   8   3  16        0.06        1.85      4.22 o
   9   3  16        0.14        8.64      6.13 o
  -9   4  16        6.72        1.73      3.14 o
  -8   4  16        0.22        0.99      3.00 o
  -7   4  16       20.22       13.47      5.09 o
  -6   4  16       53.75       53.94      3.59 o
  -5   4  16       10.62       12.35      2.84 o
  -4   4  16        0.09        2.03      1.85 o
  -3   4  16       41.82       32.40      2.58 o
  -2   4  16      170.48      167.58      3.49 o
  -1   4  16       22.67       23.26      1.83 o
   0   4  16       25.94       30.40      2.36 o
   1   4  16       43.91       54.82      2.14 o
   2   4  16        0.32        0.62      1.37 o
   3   4  16      336.77      354.07      4.85 o
   4   4  16      189.72      207.18      3.21 o
   5   4  16       93.17       85.72      3.58 o
   6   4  16        5.32        3.93      2.28 o
   7   4  16       10.11        6.31      2.78 o
   8   4  16        0.60        1.54      2.55 o
  -8   5  16       17.08       13.21      4.10 o
  -7   5  16        5.89        4.65      2.84 o
  -6   5  16       36.38       45.94      6.79 o
  -5   5  16       24.99       14.82      2.70 o
  -4   5  16      216.73      208.60      4.45 o
  -3   5  16        0.78       -0.18      1.36 o
  -2   5  16      408.71      368.13      4.84 o
  -1   5  16       72.72       77.04      2.18 o
   0   5  16        1.51        2.16      1.32 o
   1   5  16       72.19       65.79      2.13 o
   2   5  16      179.37      179.18      3.51 o
   3   5  16       11.68       15.55      1.78 o
   4   5  16       18.37       22.43      2.07 o
   5   5  16        0.57        0.56      0.80 o
   6   5  16        4.80        2.42      2.42 o
   7   5  16        0.10        0.98      2.24 o
   8   5  16        1.64        1.30      2.53 o
  -7   6  16        2.72        2.50      2.81 o
  -6   6  16        1.87        1.87      2.58 o
  -5   6  16       68.62       66.27      3.20 o
  -4   6  16       12.82       13.91      2.02 o
  -3   6  16       37.69       36.23      3.04 o
  -2   6  16       43.29       38.91      1.48 o
  -1   6  16       87.86       91.49      4.07 o
   0   6  16      163.39      162.68      5.49 o
   1   6  16      479.15      482.21      7.76 o
   2   6  16      148.28      162.11      2.88 o
   3   6  16        7.80        7.45      1.75 o
   4   6  16       41.87       42.87      2.39 o
   5   6  16        5.73        3.04      2.87 o
   6   6  16        0.66       -0.21      1.91 o
   7   6  16        0.14        1.17      2.65 o
  -6   7  16        0.10        2.70      4.34 o
  -5   7  16        1.07       -0.10      2.31 o
  -4   7  16        3.45        0.42      3.04 o
  -3   7  16        1.59       -1.65      2.80 o
  -2   7  16        1.94        3.07      2.93 o
  -1   7  16       64.46       67.67      4.07 o
   0   7  16       87.65       85.53      5.13 o
   1   7  16        0.21        2.53      2.56 o
   2   7  16       88.54       87.33      4.37 o
   3   7  16       15.94       16.88      3.30 o
   4   7  16        9.58        6.66      1.74 o
   5   7  16        0.00        0.83      1.91 o
   6   7  16       13.59        6.94      3.23 o
  -5   8  16        0.96        2.37      3.77 o
  -4   8  16        0.05        1.41      3.38 o
  -3   8  16        4.13        6.48      3.44 o
  -2   8  16        2.82        3.33      3.33 o
  -1   8  16        4.43        7.54      3.20 o
   0   8  16        0.96        1.92      2.85 o
   1   8  16        9.17        5.69      3.03 o
   2   8  16       15.93       19.17      3.22 o
   3   8  16        8.39        7.07      2.96 o
   4   8  16        4.70        3.51      2.56 o
  -2   9  16       40.05       41.22      6.10 o
  -1   9  16        5.46        3.78      3.42 o
   0   9  16       10.05        7.70      3.69 o
   1   9  16        0.60        2.15      2.94 o
   2   9  16        5.18        7.44      3.49 o
  -9   0  17        4.03        4.85      4.54 o
  -7   0  17       44.84       53.37      5.46 o
  -5   0  17      202.04      202.58      6.60 o
  -3   0  17       30.92       36.25      3.69 o
  -1   0  17       44.99       40.08      3.18 o
   1   0  17        7.12        8.08      2.15 o
   3   0  17      370.12      374.06      6.36 o
   5   0  17       29.92       27.39      5.92 o
   7   0  17        0.85       -1.43      4.79 o
   9   0  17        3.96        0.38      6.76 o
  -9   1  17        5.41        4.92      3.54 o
  -8   1  17        0.83        0.87      2.74 o
  -7   1  17        5.15        9.22      3.32 o
  -6   1  17        0.15       -1.47      2.61 o
  -5   1  17       11.68        7.98      2.64 o
  -4   1  17      220.16      210.44      4.32 o
  -3   1  17        0.82        0.25      1.72 o
  -2   1  17      354.39      318.61      4.58 o
  -1   1  17       98.93      100.70      2.95 o
   0   1  17      456.50      427.41      4.98 o
   1   1  17        8.12       10.55      1.88 o
   2   1  17       13.34       13.11      1.58 o
   3   1  17        0.17        0.10      1.00 o
   4   1  17        1.60        3.24      0.68 o
   5   1  17       62.44       54.52      2.80 o
   6   1  17        0.25        0.66      0.76 o
   7   1  17        6.23        0.93      3.33 o
   8   1  17        0.84        0.45      3.54 o
   9   1  17        0.00       -0.41      3.95 o
  -9   2  17        0.92        2.16      3.14 o
  -8   2  17       61.10       59.80      8.57 o
  -7   2  17       58.58       55.93      6.48 o
  -6   2  17      257.91      258.62      5.63 o
  -5   2  17     1024.60     1000.48     10.72 o
  -4   2  17      195.58      195.66      4.78 o
  -3   2  17       72.57       78.22      3.43 o
  -2   2  17      230.62      212.43      4.62 o
  -1   2  17        1.35        1.83      1.69 o
   0   2  17      551.91      569.10      5.79 o
   1   2  17      294.47      292.39      3.93 o
   2   2  17      123.89      132.72      2.77 o
   3   2  17       30.25       35.40      1.54 o
   4   2  17      458.55      481.71      5.38 o
   5   2  17        0.73        2.09      1.84 o
   6   2  17        6.70        6.48      1.95 o
   7   2  17        0.05        0.64      1.06 o
   8   2  17       18.41       -0.09      3.37 o
   9   2  17        0.91       -0.01      3.88 o
  -9   3  17        2.26        0.71      2.84 o
  -8   3  17       20.01       10.74      4.98 o
  -7   3  17        9.12        6.74      2.98 o
  -6   3  17       39.21       42.59      4.32 o
  -5   3  17      339.57      343.47      5.71 o
  -4   3  17       59.04       63.40      3.08 o
  -3   3  17      685.68      683.81      7.68 o
  -2   3  17      324.30      325.48      4.76 o
  -1   3  17      249.10      260.81      4.00 o
   0   3  17       19.74       24.67      2.10 o
   1   3  17        0.31        1.90      1.69 o
   2   3  17      155.44      145.08      3.00 o
   3   3  17        0.15        0.15      1.11 o
   4   3  17       26.26       24.95      1.11 o
   5   3  17       22.82       30.82      3.42 o
   6   3  17        3.19        2.19      2.25 o
   7   3  17        6.05        4.00      2.41 o
   8   3  17        1.00       -1.01      4.41 o
   9   3  17        0.52        0.81      4.51 o
  -8   4  17        0.70        3.99      3.35 o
  -7   4  17       22.16       15.73      5.22 o
  -6   4  17       17.82       11.56      3.84 o
  -5   4  17        4.87        6.34      2.73 o
  -4   4  17       65.54       66.12      3.98 o
  -3   4  17       66.11       72.25      2.91 o
  -2   4  17       57.41       43.72      2.39 o
  -1   4  17        0.00        1.66      1.59 o
   0   4  17      920.32      923.66      8.39 o
   1   4  17       56.90       54.43      2.35 o
   2   4  17       59.30       63.37      2.52 o
   3   4  17      236.63      244.68      3.70 o
   4   4  17       86.40       84.23      2.38 o
   5   4  17        3.43        4.12      2.59 o
   6   4  17        0.02       -1.18      2.24 o
   7   4  17       10.61        3.16      2.60 o
   8   4  17        1.29        0.82      2.24 o
  -8   5  17        9.20        9.15      4.00 o
  -7   5  17        6.31        1.14      2.59 o
  -6   5  17       15.49       11.12      3.13 o
  -5   5  17       18.65       13.38      2.58 o
  -4   5  17       39.23       35.78      3.31 o
  -3   5  17       28.63       30.42      2.46 o
  -2   5  17      144.80      138.85      3.40 o
  -1   5  17      542.51      554.05      5.99 o
   0   5  17      261.02      267.05      3.80 o
   1   5  17      764.83      797.63      7.42 o
   2   5  17      124.97      134.47      3.41 o
   3   5  17       23.94       23.30      2.09 o
   4   5  17      179.16      199.57      4.09 o
   5   5  17       16.34       27.63      1.67 o
   6   5  17        8.86        7.75      2.73 o
   7   5  17        1.33        3.68      2.93 o
   8   5  17        0.16        1.41      3.92 o
  -7   6  17        2.39        3.34      2.97 o
  -6   6  17       23.12       16.11      5.31 o
  -5   6  17       14.83        7.78      2.73 o
  -4   6  17       53.40       61.00      3.33 o
  -3   6  17        6.18        5.33      1.65 o
  -2   6  17       70.93       65.54      2.32 o
  -1   6  17      200.50      200.18      4.70 o
   0   6  17       55.67       57.60      1.55 o
   1   6  17      170.83      172.75      2.89 o
   2   6  17       38.68       38.20      1.92 o
   3   6  17        5.28        5.30      1.61 o
   4   6  17       55.18       60.15      2.57 o
   5   6  17        1.62        0.69      2.15 o
   6   6  17        0.00        1.49      2.46 o
   7   6  17        3.03        0.33      2.57 o
  -6   7  17        0.18       -0.68      3.28 o
  -5   7  17       12.89       11.42      4.05 o
  -4   7  17        0.00       -3.13      3.13 o
  -3   7  17       41.80       43.06      4.90 o
  -2   7  17        0.74        1.92      3.20 o
  -1   7  17       16.56        9.68      4.13 o
   0   7  17       59.90       47.73     10.10 o
   1   7  17       16.84       11.24      3.17 o
   2   7  17        0.12       -0.92      2.44 o
   3   7  17        0.90        2.38      2.46 o
   4   7  17        2.50        2.29      2.14 o
   5   7  17        6.90        9.84      7.13 o
   6   7  17        0.71       -2.51      3.61 o
  -4   8  17        5.89        4.72      3.79 o
  -3   8  17        9.12        8.20      3.79 o
  -2   8  17        1.66        4.97      3.80 o
  -1   8  17        3.82        1.40      2.81 o
   0   8  17        3.84       -0.64      3.14 o
   1   8  17        3.90        3.59      3.17 o
   2   8  17        1.12        1.59      2.71 o
   3   8  17        0.38        1.60      2.54 o
   4   8  17        2.76        0.43      2.43 o
  -2   9  17       20.91       17.95      4.63 o
  -1   9  17        3.97        8.69      3.61 o
   0   9  17        1.49        2.55      3.69 o
   1   9  17        4.28        6.10      3.49 o
  -8   0  18       15.17       12.68      6.82 o
  -6   0  18      247.51      266.04      8.41 o
  -4   0  18       43.47       29.06      5.13 o
  -2   0  18        0.29        0.99      3.16 o
   0   0  18       98.62      100.39      4.07 o
   2   0  18      179.34      191.12      5.46 o
   4   0  18       14.59       30.32      1.89 o
   6   0  18       28.98       21.07      7.41 o
   8   0  18       39.30        0.63      5.60 o
  -9   1  18       24.97        9.49      4.53 o
  -8   1  18        0.74        0.85      3.04 o
  -7   1  18        0.11        0.41      2.49 o
  -6   1  18       17.16       17.71      3.39 o
  -5   1  18      135.61      147.25      4.43 o
  -4   1  18       20.17       18.21      2.82 o
  -3   1  18      572.19      545.45      7.20 o
  -2   1  18       25.44       34.89      3.34 o
  -1   1  18      373.09      384.18      5.26 o
   0   1  18        0.03       -0.23      1.44 o
   1   1  18      136.31      141.32      3.06 o
   2   1  18      138.30      133.43      2.87 o
   3   1  18       17.50       20.69      1.73 o
   4   1  18       65.55       55.01      1.60 o
   5   1  18        0.33        1.51      1.30 o
   6   1  18       17.48       14.37      1.54 o
   7   1  18        0.76       -0.73      3.32 o
   8   1  18        3.87       -0.24      3.41 o
   9   1  18        0.18        0.64      4.15 o
  -9   2  18        5.39        2.86      3.43 o
  -8   2  18       16.51        6.72      3.40 o
  -7   2  18       28.04       23.02      5.67 o
  -6   2  18       51.84       58.13      4.21 o
  -5   2  18      104.41       84.95      4.46 o
  -4   2  18      647.31      637.26      8.26 o
  -3   2  18      177.52      172.18      3.91 o
  -2   2  18       15.66       19.82      2.45 o
  -1   2  18       16.00       15.61      2.07 o
   0   2  18      382.44      387.75      5.01 o
   1   2  18       15.66       14.45      1.84 o
   2   2  18      530.14      565.29      5.73 o
   3   2  18       68.23       74.17      2.04 o
   4   2  18       15.03       16.90      1.02 o
   5   2  18        8.60        7.94      1.92 o
   6   2  18        1.73        1.06      1.66 o
   7   2  18        2.70        1.20      1.47 o
   8   2  18       28.02       -0.70      4.45 o
   9   2  18        5.41       -0.34      3.87 o
  -9   3  18       15.13        2.16      3.46 o
  -8   3  18       12.09        4.91      3.16 o
  -7   3  18       25.01       19.19      5.37 o
  -6   3  18       70.48       74.12      4.49 o
  -5   3  18       19.35       28.51      3.48 o
  -4   3  18        9.38        8.15      2.45 o
  -3   3  18        6.29        3.52      2.19 o
  -2   3  18       86.47       78.18      3.08 o
  -1   3  18      324.39      303.36      4.46 o
   0   3  18      801.68      744.95      7.62 o
   1   3  18       53.91       58.01      2.74 o
   2   3  18      458.58      459.41      5.21 o
   3   3  18        0.92        0.49      1.20 o
   4   3  18      262.62      268.24      3.30 o
   5   3  18        1.10        2.44      1.94 o
   6   3  18        0.00        1.43      1.93 o
   7   3  18        0.55       -0.48      2.25 o
   8   3  18        0.33       -2.02      4.38 o
  -8   4  18        0.63        0.45      2.74 o
  -7   4  18        9.97        5.94      3.15 o
  -6   4  18       23.63       13.12      4.53 o
  -5   4  18       31.45       46.47      3.82 o
  -4   4  18       12.95       10.18      2.88 o
  -3   4  18       99.90       97.14      3.94 o
  -2   4  18       82.95       88.22      3.23 o
  -1   4  18      678.56      685.30      7.30 o
   0   4  18        8.16       10.29      2.09 o
   1   4  18      154.84      162.91      3.44 o
   2   4  18       10.27       16.13      1.83 o
   3   4  18      262.76      278.25      4.10 o
   4   4  18       19.72       17.43      1.61 o
   5   4  18      118.79      128.05      4.38 o
   6   4  18        0.06        0.96      2.40 o
   7   4  18        9.54        3.34      2.44 o
   8   4  18        9.50        5.16      4.78 o
  -8   5  18        0.11        0.12      2.91 o
  -7   5  18        2.31        2.27      3.00 o
  -6   5  18       16.35        9.93      3.09 o
  -5   5  18        1.85       -0.43      2.03 o
  -4   5  18       82.29       74.70      3.74 o
  -3   5  18       20.83       19.69      2.43 o
  -2   5  18      254.94      235.36      4.36 o
  -1   5  18       10.12        8.43      1.35 o
   0   5  18       54.08       50.84      2.44 o
   1   5  18       80.63       77.88      2.65 o
   2   5  18       12.34        9.09      1.80 o
   3   5  18       28.24       23.94      2.04 o
   4   5  18        3.66        1.10      1.46 o
   5   5  18        7.04        7.56      2.76 o
   6   5  18       27.94       21.78      5.43 o
   7   5  18        1.21        1.36      2.80 o
  -7   6  18        0.24        0.26      2.44 o
  -6   6  18        0.02        0.93      2.47 o
  -5   6  18       35.51       33.25      4.27 o
  -4   6  18       14.72        8.84      2.55 o
  -3   6  18      100.69      102.33      3.37 o
  -2   6  18        4.68        2.17      0.89 o
  -1   6  18       21.72       11.73      1.09 o
   0   6  18        1.28        1.69      1.21 o
   1   6  18      125.26      117.01      2.61 o
   2   6  18        0.22       -0.52      1.49 o
   3   6  18        1.61        1.60      1.83 o
   4   6  18        0.22       -0.20      1.25 o
   5   6  18        0.25        1.30      2.41 o
   6   6  18        1.92       -0.35      2.62 o
  -6   7  18        6.92        1.96      3.88 o
  -5   7  18        0.28       -1.73      4.00 o
  -4   7  18        2.52        3.80      3.55 o
  -3   7  18        0.00        2.63      3.27 o
  -2   7  18       31.32       27.81      4.25 o
  -1   7  18        2.60       -0.51      2.73 o
   0   7  18       92.98      107.67      7.99 o
   1   7  18       38.49       33.29      7.86 o
   2   7  18        9.13        3.07      2.90 o
   3   7  18       49.70       44.80      3.84 o
   4   7  18        3.18        3.98      2.62 o
   5   7  18        1.18        4.26      4.24 o
  -4   8  18       12.60       10.98      4.09 o
  -3   8  18        5.84        5.55      4.02 o
  -2   8  18       52.37       68.96      7.96 o
  -1   8  18        1.53        0.21      2.63 o
   0   8  18       11.37        1.59      2.95 o
   1   8  18        4.33        1.30      2.69 o
   2   8  18        0.11       -1.88      2.55 o
   3   8  18        0.69        2.97      3.00 o
   4   8  18        0.03       -0.50      3.22 o
   0   9  18        2.89        1.06      3.21 o
  -9   0  19        7.29        3.08      4.71 o
  -7   0  19        8.75        4.80      4.52 o
  -5   0  19      345.55      351.97      8.38 o
  -3   0  19      247.71      249.60      6.50 o
  -1   0  19      108.53       95.04      4.55 o
   1   0  19       51.25       45.17      4.76 o
   3   0  19       26.61       36.31      2.32 o
   5   0  19        0.48        0.28      1.29 o
   7   0  19       23.96       -0.91      6.34 o
   9   0  19        1.98        2.08      6.54 o
  -9   1  19        3.69       -0.26      2.75 o
  -8   1  19       17.61       11.81      4.27 o
  -7   1  19        7.57        5.77      3.16 o
  -6   1  19        1.00        2.33      2.69 o
  -5   1  19       43.19       43.42      3.72 o
  -4   1  19      102.55       97.94      3.78 o
  -3   1  19       44.79       49.62      3.02 o
  -2   1  19      204.31      202.81      4.19 o
  -1   1  19        6.81        8.53      2.19 o
   0   1  19      308.79      302.78      4.35 o
   1   1  19       11.50       11.91      1.81 o
   2   1  19      441.70      467.70      5.12 o
   3   1  19      206.93      201.20      3.36 o
   4   1  19      249.11      246.85      3.88 o
   5   1  19        6.62        8.01      1.72 o
   6   1  19        1.31        0.51      0.88 o
   7   1  19        5.75        0.07      3.33 o
   8   1  19        0.14        0.04      3.88 o
   9   1  19       29.57       -0.84      4.77 o
  -9   2  19        6.57       -0.13      2.82 o
  -8   2  19        8.32        7.57      3.44 o
  -7   2  19       34.41       33.31     10.07 o
  -6   2  19        8.74       12.43      3.06 o
  -5   2  19       20.57       26.06      3.65 o
  -4   2  19       23.91       28.98      3.04 o
  -3   2  19      176.52      183.32      4.35 o
  -2   2  19       59.23       58.81      3.20 o
  -1   2  19       65.33       66.47      2.84 o
   0   2  19      247.11      244.69      4.16 o
   1   2  19      135.28      142.96      3.20 o
   2   2  19        1.22        3.04      1.66 o
   3   2  19      122.81      141.23      3.15 o
   4   2  19       14.25       17.08      1.24 o
   5   2  19       73.85       93.77      3.13 o
   6   2  19        2.27        0.09      1.89 o
   7   2  19        3.03        0.05      2.58 o
   8   2  19        5.66        0.12      3.35 o
  -8   3  19        0.14       -2.29      3.10 o
  -7   3  19        0.10       -0.98      2.71 o
  -6   3  19      109.23      109.76      4.57 o
  -5   3  19       15.31       11.52      2.74 o
  -4   3  19      210.40      211.37      4.57 o
  -3   3  19        6.50        3.87      2.17 o
  -2   3  19        7.28        8.11      2.15 o
  -1   3  19       51.84       56.61      2.69 o
   0   3  19      147.20      153.24      3.60 o
   1   3  19        7.34        7.89      1.99 o
   2   3  19       46.78       57.69      2.87 o
   3   3  19       94.40      102.98      2.82 o
   4   3  19      327.68      348.11      5.15 o
   5   3  19        8.73        5.60      2.40 o
   6   3  19        0.43       -0.97      2.11 o
   7   3  19        3.93        1.68      2.22 o
   8   3  19        0.00        1.23      3.99 o
  -8   4  19        4.78        1.23      3.24 o
  -7   4  19       12.11        7.24      3.17 o
  -6   4  19       13.98       13.92      3.11 o
  -5   4  19        8.44        7.68      3.04 o
  -4   4  19       48.73       56.35      3.13 o
  -3   4  19        0.04        0.34      2.02 o
  -2   4  19        1.90        0.75      1.78 o
  -1   4  19        4.16        2.35      1.88 o
   0   4  19        1.73        0.74      1.79 o
   1   4  19      105.77      114.25      3.35 o
   2   4  19      131.28      141.04      3.36 o
   3   4  19       84.35       82.96      2.66 o
   4   4  19        9.79       11.04      1.35 o
   5   4  19        4.30        3.28      2.38 o
   6   4  19        2.53        2.26      2.50 o
   7   4  19       14.61       10.73      3.41 o
   8   4  19       25.67       21.31      9.91 o
  -7   5  19        5.04        4.09      3.16 o
  -6   5  19        1.78        2.75      2.47 o
  -5   5  19       16.81       16.59      3.13 o
  -4   5  19       87.60       86.61      3.44 o
  -3   5  19        4.83        6.75      2.18 o
  -2   5  19       10.17        7.82      1.84 o
  -1   5  19      191.45      177.84      3.72 o
   0   5  19       51.25       57.60      2.89 o
   1   5  19      543.08      552.44      7.54 o
   2   5  19        0.01       -0.54      1.29 o
   3   5  19      427.39      467.45      5.88 o
   4   5  19      166.56      174.56      4.24 o
   5   5  19       10.42        8.24      2.84 o
   6   5  19        5.17        3.22      3.39 o
   7   5  19        0.02        1.17      2.45 o
  -7   6  19        5.00       -0.13      1.99 o
  -6   6  19        7.85        7.36      2.67 o
  -5   6  19        0.09       -0.69      2.44 o
  -4   6  19       63.59       63.88      5.21 o
  -3   6  19        2.74        1.24      1.53 o
  -2   6  19      121.17      117.89      3.05 o
  -1   6  19        4.95        4.40      1.34 o
   0   6  19        2.45        2.11      1.50 o
   1   6  19       17.66       12.48      1.75 o
   2   6  19      141.86      148.80      3.41 o
   3   6  19        6.42        3.68      1.74 o
   4   6  19       23.93       32.18      4.61 o
   5   6  19        9.98        8.06      3.08 o
   6   6  19        1.34        2.21      2.86 o
  -5   7  19       15.49       13.12      5.48 o
  -4   7  19        3.40        3.69      4.27 o
  -3   7  19       23.79        7.63      4.13 o
  -2   7  19        8.43        7.67      3.65 o
  -1   7  19       45.70       31.27      9.99 o
   0   7  19        0.91        0.34      3.05 o
   1   7  19        0.16        2.72      2.93 o
   2   7  19        0.17       -0.29      2.32 o
   3   7  19       34.52       22.94      7.42 o
   4   7  19       46.69       48.40      8.19 o
   5   7  19        1.27        4.06      4.78 o
  -4   8  19       14.73        9.45      5.00 o
  -3   8  19       12.49        9.23      5.01 o
  -2   8  19       13.77        4.55      3.58 o
  -1   8  19       39.31       43.97      8.70 o
   0   8  19        3.91        1.47      3.18 o
   1   8  19        6.39        1.11      3.19 o
   2   8  19        1.78        2.99      2.78 o
   3   8  19        3.87        1.72      2.47 o
  -8   0  20       21.05       15.88      9.32 o
  -6   0  20        3.08        1.91      4.27 o
  -4   0  20       14.50       16.12      4.19 o
  -2   0  20        6.99        3.93      2.99 o
   0   0  20      416.94      389.37      7.39 o
   2   0  20      185.74      205.33      5.40 o
   4   0  20       11.59        7.64      1.72 o
   6   0  20        0.43       -0.83      5.91 o
   8   0  20       62.89       67.65     43.22 o
  -9   1  20        0.11        0.34      2.87 o
  -8   1  20        0.11        2.90      3.42 o
  -7   1  20       15.41        7.12      3.31 o
  -6   1  20        1.61        5.01      2.99 o
  -5   1  20      102.07      114.59      4.57 o
  -4   1  20      218.37      196.95      4.86 o
  -3   1  20       42.41       55.44      3.30 o
  -2   1  20      841.92      806.78      8.52 o
  -1   1  20       75.01       69.77      3.16 o
   0   1  20        0.00       -0.20      1.67 o
   1   1  20      174.78      168.08      3.58 o
   2   1  20       34.58       42.21      2.26 o
   3   1  20        3.99        7.84      1.50 o
   4   1  20      180.82      168.31      2.53 o
   5   1  20       31.18       40.84      2.05 o
   6   1  20        9.30       10.28      3.08 o
   7   1  20       13.79        0.90      3.60 o
   8   1  20       26.09       -0.72      4.35 o
  -9   2  20        0.15        0.33      2.87 o
  -8   2  20        0.03       -2.62      3.22 o
  -7   2  20        4.93        2.45      3.14 o
  -6   2  20        8.28        2.14      3.20 o
  -5   2  20        1.87        3.74      2.64 o
  -4   2  20        4.01        1.26      2.59 o
  -3   2  20      114.24      109.74      4.79 o
  -2   2  20      342.63      320.71      5.47 o
  -1   2  20      164.13      169.15      3.95 o
   0   2  20     1980.22     1946.51     15.78 o
   1   2  20        0.03        0.52      1.63 o
   2   2  20       61.97       61.50      2.78 o
   3   2  20        5.83        6.96      1.40 o
   4   2  20        4.09        5.24      1.43 o
   5   2  20        0.02       -0.28      1.43 o
   6   2  20       25.15       11.79      6.44 o
   7   2  20        4.63       -0.26      3.84 o
   8   2  20        8.20        0.48      3.80 o
  -8   3  20        8.37        7.99      4.28 o
  -7   3  20        5.82        2.18      3.07 o
  -6   3  20        0.07        1.38      2.60 o
  -5   3  20        0.21        1.02      2.31 o
  -4   3  20       32.56       18.89      2.98 o
  -3   3  20      157.84      157.71      4.40 o
  -2   3  20      127.90      126.62      3.75 o
  -1   3  20      583.77      587.32      6.84 o
   0   3  20        2.15        3.11      1.87 o
   1   3  20       68.08       72.63      2.77 o
   2   3  20        0.89        1.31      1.52 o
   3   3  20      353.38      378.33      4.97 o
   4   3  20       65.68       61.78      2.53 o
   5   3  20        0.05       -1.56      2.36 o
   6   3  20        1.79        2.90      2.41 o
   7   3  20       16.59       16.84      4.87 o
   8   3  20       26.47       23.72     11.27 o
  -8   4  20        2.92        1.20      3.28 o
  -7   4  20        5.74       -1.41      3.46 o
  -6   4  20        6.28        2.33      2.98 o
  -5   4  20        0.40       -0.35      2.35 o
  -4   4  20       87.15       81.17      3.80 o
  -3   4  20      136.93      138.97      3.77 o
  -2   4  20        2.30        4.33      1.92 o
  -1   4  20      279.91      291.90      6.18 o
   0   4  20      621.84      631.48      7.37 o
   1   4  20        3.81        2.78      2.00 o
   2   4  20      142.51      165.13      3.72 o
   3   4  20        7.39        8.52      1.88 o
   4   4  20        0.12        1.40      1.35 o
   5   4  20       10.58       11.62      2.83 o
   6   4  20       17.43       18.62      4.22 o
   7   4  20        6.20       10.89      4.17 o
  -7   5  20        0.23        0.16      2.50 o
  -6   5  20       21.79       21.45      4.70 o
  -5   5  20       13.03       10.60      2.85 o
  -4   5  20       38.29       41.33      3.40 o
  -3   5  20      124.60      117.60      3.77 o
  -2   5  20        0.70        0.88      1.70 o
  -1   5  20      269.45      270.24      4.46 o
   0   5  20       36.86       41.76      2.82 o
   1   5  20        4.62        4.27      2.11 o
   2   5  20        0.01       -2.01      2.04 o
   3   5  20      294.45      325.87      4.89 o
   4   5  20       17.53       16.18      2.04 o
   5   5  20        3.10        4.13      2.91 o
   6   5  20       10.80        9.01      3.14 o
   7   5  20       10.86        7.25      3.32 o
  -6   6  20        5.94        6.64      2.76 o
  -5   6  20        0.66       -0.97      2.01 o
  -4   6  20        3.61        3.64      2.00 o
  -3   6  20        2.73        3.87      1.94 o
  -2   6  20       34.71       34.56      5.04 o
  -1   6  20        0.59        0.91      1.28 o
   0   6  20       37.04       38.10      2.59 o
   1   6  20       43.59       44.42      2.09 o
   2   6  20       75.11       75.34      2.72 o
   3   6  20        0.68       -1.72      1.72 o
   4   6  20        0.63        1.24      1.69 o
   5   6  20        0.04        0.18      1.91 o
   6   6  20        2.39       -1.14      3.01 o
  -5   7  20       31.39       40.10      7.07 o
  -4   7  20       38.98       36.90      9.84 o
  -3   7  20        0.22       -1.65      3.28 o
  -2   7  20       21.82       10.68      5.94 o
  -1   7  20        3.58        2.10      3.26 o
   0   7  20        0.91        2.68      3.32 o
   1   7  20        0.01        1.35      2.84 o
   2   7  20       55.00       63.56      7.32 o
   3   7  20       43.93       26.52      7.93 o
   4   7  20        9.91        1.84      3.80 o
   5   7  20       11.60        5.52      4.66 o
  -3   8  20       31.45       17.40      6.09 o
  -2   8  20        0.27        2.05      3.26 o
  -1   8  20       34.15       17.55      8.62 o
   0   8  20        0.04        0.44      2.90 o
   1   8  20        1.98        0.71      2.87 o
   2   8  20        9.46        6.70      3.28 o
   3   8  20        4.63        3.24      2.85 o
  -9   0  21        3.64        3.88      5.20 o
  -7   0  21       84.43       87.68      7.15 o
  -5   0  21      256.45      255.95     11.39 o
  -3   0  21       15.53       16.58      4.30 o
  -1   0  21     2331.78     2237.06     25.64 o
   1   0  21        3.50        1.40      2.20 o
   3   0  21       58.88       53.93      2.81 o
   5   0  21       39.69       48.56      3.72 o
   7   0  21       14.72        0.18      4.67 o
  -9   1  21        1.54        1.03      3.29 o
  -8   1  21        0.49        0.18      3.08 o
  -7   1  21       16.69       15.61      5.49 o
  -6   1  21        0.11       -0.98      2.37 o
  -5   1  21       75.56       93.13      4.13 o
  -4   1  21      166.81      181.05      4.83 o
  -3   1  21      127.24      120.20      4.09 o
  -2   1  21      669.98      666.92      8.52 o
  -1   1  21      189.49      189.99      4.09 o
   0   1  21      618.35      589.64      6.72 o
   1   1  21      103.28      106.11      3.05 o
   2   1  21        1.06       -0.66      1.36 o
   3   1  21       14.19       13.26      1.69 o
   4   1  21        4.54        4.76      1.20 o
   5   1  21       10.32       11.05      1.96 o
   6   1  21        6.32        2.27      1.35 o
   7   1  21        4.23       -1.36      4.07 o
   8   1  21        0.63        0.92      4.20 o
  -8   2  21        2.73        1.01      3.23 o
  -7   2  21        0.04       -1.53      3.01 o
  -6   2  21        1.62        0.19      2.63 o
  -5   2  21        0.02        1.45      2.34 o
  -4   2  21       17.74       23.03      3.03 o
  -3   2  21       89.22       88.83      3.57 o
  -2   2  21        2.98        0.95      2.08 o
  -1   2  21      802.86      775.66      9.84 o
   0   2  21        0.08       -1.30      1.87 o
   1   2  21      270.75      285.53      5.01 o
   2   2  21        8.90        9.83      2.00 o
   3   2  21      308.25      294.81      4.14 o
   4   2  21      124.02      132.75      2.74 o
   5   2  21       99.02       98.60      4.50 o
   6   2  21       15.39       17.00      4.53 o
   7   2  21        3.53       -1.04      3.71 o
   8   2  21       11.88       -0.81      4.56 o
  -8   3  21        1.34        3.23      3.31 o
  -7   3  21        0.76        3.09      3.46 o
  -6   3  21       49.02       41.33      4.38 o
  -5   3  21        8.65        8.98      2.78 o
  -4   3  21        4.89        3.93      2.53 o
  -3   3  21       41.06       44.31      3.24 o
  -2   3  21       33.36       34.58      3.35 o
  -1   3  21       14.51       12.83      2.31 o
   0   3  21      226.09      231.47      4.24 o
   1   3  21        0.28        0.54      1.62 o
   2   3  21       37.05       34.50      2.36 o
   3   3  21       64.95       75.59      2.84 o
   4   3  21        5.09       11.28      1.34 o
   5   3  21        3.68        5.92      2.84 o
   6   3  21        0.26        1.62      2.40 o
   7   3  21        0.02        4.05      4.17 o
   8   3  21        0.34        5.09      4.86 o
  -8   4  21       49.50       59.00     20.06 o
  -7   4  21       19.35        7.88      3.55 o
  -6   4  21       46.57       48.36      5.57 o
  -5   4  21       20.76       14.79      3.11 o
  -4   4  21        0.99        1.88      2.17 o
  -3   4  21        3.17        2.93      2.12 o
  -2   4  21       71.04       65.71      2.99 o
  -1   4  21      376.20      378.10      5.59 o
   0   4  21      248.83      248.21      4.86 o
   1   4  21       17.17       18.47      2.27 o
   2   4  21       42.81       47.61      2.63 o
   3   4  21       14.17       11.30      2.04 o
   4   4  21       71.60       83.29      2.74 o
   5   4  21       59.56       70.55      4.02 o
   6   4  21        0.32        2.23      2.41 o
   7   4  21        5.52        7.79      2.79 o
  -7   5  21        6.72        5.69      3.53 o
  -6   5  21        5.79        6.59      3.00 o
  -5   5  21       66.99       88.16      4.48 o
  -4   5  21       82.01       93.07      4.13 o
  -3   5  21      123.28      121.48      3.64 o
  -2   5  21       26.18       28.34      2.70 o
  -1   5  21      118.45      120.09      3.29 o
   0   5  21       25.36       27.94      2.31 o
   1   5  21        4.05        4.62      2.04 o
   2   5  21      104.20      116.00      3.16 o
   3   5  21        2.64        2.19      1.74 o
   4   5  21        4.71        7.38      1.69 o
   5   5  21        2.20        1.10      2.38 o
   6   5  21        0.28        1.45      2.65 o
  -6   6  21        0.86        1.39      2.32 o
  -5   6  21       27.30       21.63      3.00 o
  -4   6  21        0.44        1.57      2.21 o
  -3   6  21       61.04       58.37      2.96 o
  -2   6  21        0.68        1.68      1.49 o
  -1   6  21        0.19        0.77      1.21 o
   0   6  21        1.84        0.66      1.45 o
   1   6  21        3.58        5.05      1.80 o
   2   6  21       10.44       11.90      2.17 o
   3   6  21        2.63        1.02      1.63 o
   4   6  21        7.68        3.91      2.81 o
   5   6  21       13.59        3.75      2.94 o
   6   6  21        0.06        3.26      3.11 o
  -5   7  21        4.65        6.05      4.43 o
  -4   7  21      105.42      136.86      6.47 o
  -3   7  21        1.55        3.72      3.69 o
  -2   7  21        8.39        2.95      3.25 o
  -1   7  21        8.45        5.60      3.33 o
   0   7  21        0.07        0.79      2.62 o
   1   7  21       24.11       13.38      4.86 o
   2   7  21        5.72        3.41      2.83 o
   3   7  21        0.26       -0.70      2.07 o
   4   7  21       58.02       62.34     12.26 o
  -2   8  21        0.04       -1.20      3.18 o
  -1   8  21        1.50        2.53      3.94 o
   0   8  21        8.63        3.14      3.67 o
   1   8  21        9.41        3.38      3.34 o
   2   8  21        5.57        1.14      2.90 o
  -8   0  22       81.05      107.56      7.74 o
  -6   0  22        0.33        1.79      3.78 o
  -4   0  22       43.80       55.00      5.10 o
  -2   0  22      338.25      344.20      8.27 o
   0   0  22     1406.72     1389.62     25.59 o
   2   0  22      391.19      376.75      7.65 o
   4   0  22       10.42        8.53      1.72 o
   6   0  22       41.59       -3.33      5.95 o
   8   0  22       47.20       66.13      9.91 o
  -8   1  22        1.73        0.08      2.85 o
  -7   1  22        0.01        0.64      2.89 o
  -6   1  22        6.94        4.62      3.20 o
  -5   1  22       16.55       15.86      3.26 o
  -4   1  22        0.14        0.92      2.70 o
  -3   1  22      283.81      279.31      5.73 o
  -2   1  22       14.55       15.69      2.79 o
  -1   1  22      152.18      164.84      4.14 o
   0   1  22      510.50      513.96      6.57 o
   1   1  22      110.19      109.47      3.24 o
   2   1  22      176.22      170.14      3.88 o
   3   1  22       12.45        8.68      1.79 o
   4   1  22       50.93       38.83      2.18 o
   5   1  22       28.45       21.28      2.01 o
   6   1  22        3.18       -0.50      3.33 o
   7   1  22        4.45        1.76      4.39 o
   8   1  22       34.27       -0.75      4.76 o
  -8   2  22       82.70      100.33      8.05 o
  -7   2  22       21.02       12.95      4.58 o
  -6   2  22      121.65      128.40      5.22 o
  -5   2  22      111.47      118.86      4.62 o
  -4   2  22      109.78      110.46      4.41 o
  -3   2  22       79.43       75.00      3.98 o
  -2   2  22      101.98      102.08      3.72 o
  -1   2  22       52.40       56.53      3.26 o
   0   2  22      259.41      270.59      4.53 o
   1   2  22       20.84       26.58      2.61 o
   2   2  22        3.81        0.85      1.44 o
   3   2  22       17.94       27.87      2.14 o
   4   2  22       16.56       19.62      1.43 o
   5   2  22       11.51        8.90      2.73 o
   6   2  22       42.21       31.20      9.11 o
   7   2  22        5.63        5.17      4.95 o
   8   2  22       23.60        8.88      6.89 o
  -8   3  22        8.63        3.67      3.80 o
  -7   3  22        0.41        1.88      3.03 o
  -6   3  22        0.57        1.68      2.89 o
  -5   3  22       48.01       61.11      4.05 o
  -4   3  22      127.43      108.06      4.31 o
  -3   3  22       12.16       10.59      2.81 o
  -2   3  22      452.39      456.07      7.53 o
  -1   3  22      174.61      169.23      4.02 o
   0   3  22        7.39        9.69      2.44 o
   1   3  22        5.07        5.92      2.06 o
   2   3  22        0.76       -0.16      1.53 o
   3   3  22        8.96       12.68      1.81 o
   4   3  22       26.29       31.49      1.92 o
   5   3  22       85.91      109.79      4.27 o
   6   3  22        5.66        5.00      2.50 o
   7   3  22        8.90        4.23      5.41 o
  -7   4  22       24.29       22.27      7.44 o
  -6   4  22       13.75       16.12      3.62 o
  -5   4  22       53.32       69.19      5.20 o
  -4   4  22        0.03        0.06      2.24 o
  -3   4  22        1.95        1.32      1.91 o
  -2   4  22        5.73        8.53      2.37 o
  -1   4  22        1.00        0.15      1.54 o
   0   4  22      105.38      109.17      3.32 o
   1   4  22      137.66      151.47      4.13 o
   2   4  22        7.75        8.58      2.11 o
   3   4  22       35.86       39.21      2.27 o
   4   4  22        0.16       -1.29      1.29 o
   5   4  22       56.40       60.33      7.26 o
   6   4  22        5.87        3.33      3.19 o
   7   4  22        6.24        3.90      4.79 o
  -7   5  22        0.23        3.52      3.41 o
  -6   5  22       11.21       14.22      3.73 o
  -5   5  22       13.55       15.82      3.44 o
  -4   5  22       41.26       46.80      4.14 o
  -3   5  22       62.91       62.74      5.66 o
  -2   5  22      124.90      132.96      4.21 o
  -1   5  22       40.69       47.49      2.66 o
   0   5  22      177.93      182.25      3.92 o
   1   5  22      165.45      179.81      3.88 o
   2   5  22       15.11       15.27      2.42 o
   3   5  22        0.00        1.07      1.66 o
   4   5  22        3.25        0.96      2.35 o
   5   5  22        3.39        2.98      2.67 o
   6   5  22        3.39       -2.37      2.83 o
  -6   6  22        3.63        6.55      3.37 o
  -5   6  22        2.72        4.00      3.72 o
  -4   6  22        1.36        2.13      2.23 o
  -3   6  22        4.20        3.47      1.87 o
  -2   6  22        0.05        0.42      1.54 o
  -1   6  22        0.03        2.32      2.05 o
   0   6  22       53.46       60.59      2.45 o
   1   6  22        0.23       -1.54      1.54 o
   2   6  22      144.79      154.30      4.17 o
   3   6  22       34.88       39.45      4.82 o
   4   6  22       24.71        9.40      3.72 o
   5   6  22        0.86        1.12      2.62 o
  -4   7  22        8.67        4.38      4.01 o
  -3   7  22        3.57        3.45      3.81 o
  -2   7  22        0.11        2.66      3.67 o
  -1   7  22       23.18       12.19      6.37 o
   0   7  22        0.31        0.23      2.59 o
   1   7  22      129.93      149.39      7.27 o
   2   7  22        8.84        4.07      2.95 o
   3   7  22        9.56        5.87      3.11 o
   4   7  22        2.47        1.55      3.89 o
  -1   8  22        0.56        0.76      3.21 o
   0   8  22        9.63        3.90      3.53 o
   1   8  22        1.25        2.52      3.07 o
  -7   0  23       34.37       22.59     12.68 o
  -5   0  23       25.51       26.86      6.93 o
  -3   0  23     1060.56     1011.09     15.74 o
  -1   0  23      396.79      360.42      8.30 o
   1   0  23      324.08      351.21      7.00 o
   3   0  23       15.89       26.22      2.62 o
   5   0  23       65.53       72.03      3.03 o
   7   0  23       14.61       -0.10      4.95 o
  -8   1  23        8.85        5.50      3.72 o
  -7   1  23       41.93       34.52      8.14 o
  -6   1  23        1.00        1.39      2.90 o
  -5   1  23       27.71       22.83      4.35 o
  -4   1  23       25.86       19.43      3.96 o
  -3   1  23      152.55      165.09      4.67 o
  -2   1  23      321.47      321.35      5.88 o
  -1   1  23       63.78       71.13      3.57 o
   0   1  23      115.27      123.18      3.78 o
   1   1  23       14.26       18.76      2.36 o
   2   1  23       22.02       26.47      2.66 o
   3   1  23        5.08        3.05      1.76 o
   4   1  23        2.72        5.00      1.49 o
   5   1  23       23.85       22.92      2.91 o
   6   1  23        0.03       -0.66      3.47 o
   7   1  23        0.06        0.78      3.87 o
   8   1  23        0.42        1.50      4.90 o
  -8   2  23        1.63        1.98      3.69 o
  -7   2  23        8.75        8.31      3.76 o
  -6   2  23       15.41       16.24      3.55 o
  -5   2  23      141.63      147.08      5.19 o
  -4   2  23       28.36       24.93      3.45 o
  -3   2  23     1119.33     1148.03     21.31 o
  -2   2  23      147.16      143.61      4.33 o
  -1   2  23       45.17       48.66      3.35 o
   0   2  23       25.46       27.31      2.90 o
   1   2  23        0.00       -0.77      1.86 o
   2   2  23        7.69        9.07      1.97 o
   3   2  23       27.65       31.53      2.04 o
   4   2  23       93.61       98.02      2.59 o
   5   2  23        8.86        7.19      2.47 o
   6   2  23       16.48        5.57      3.39 o
   7   2  23       17.52       12.12      9.20 o
  -7   3  23        5.40        7.41      4.26 o
  -6   3  23        0.45        1.33      2.74 o
  -5   3  23        0.09        1.49      2.66 o
  -4   3  23      178.37      179.32      5.26 o
  -3   3  23       21.27       15.09      3.50 o
  -2   3  23       41.45       42.69      3.15 o
  -1   3  23      108.23      102.52      3.62 o
   0   3  23       85.68       94.39      3.24 o
   1   3  23       30.91       35.67      2.72 o
   2   3  23        0.10        0.20      1.36 o
   3   3  23       29.28       30.45      3.11 o
   4   3  23        5.54        4.50      1.15 o
   5   3  23        0.65       -0.33      2.19 o
   6   3  23        4.24        2.43      2.41 o
   7   3  23        1.05        4.30      4.48 o
  -7   4  23        2.74        2.49      3.44 o
  -6   4  23        4.60        6.65      3.62 o
  -5   4  23        3.56        6.92      3.37 o
  -4   4  23      102.99      120.40      4.25 o
  -3   4  23       16.14       13.26      2.93 o
  -2   4  23        7.18        7.41      2.30 o
  -1   4  23        4.24        5.07      2.29 o
   0   4  23        6.27       10.25      2.36 o
   1   4  23       58.95       64.51      2.91 o
   2   4  23        0.71        0.72      1.67 o
   3   4  23       40.51       42.72      3.33 o
   4   4  23       17.45       11.60      1.58 o
   5   4  23        9.45        9.64      2.92 o
   6   4  23        0.39       -0.16      2.35 o
   7   4  23        7.41        2.21      5.23 o
  -6   5  23        2.95        4.38      3.15 o
  -5   5  23        5.06        4.38      2.95 o
  -4   5  23      106.96      124.52      4.36 o
  -3   5  23        0.18        2.01      2.44 o
  -2   5  23        1.40        1.33      2.03 o
  -1   5  23       16.73       12.97      2.79 o
   0   5  23        3.26        1.90      1.96 o
   1   5  23      221.25      231.03      4.49 o
   2   5  23       31.63       34.33      3.06 o
   3   5  23       89.87       94.99      3.36 o
   4   5  23        4.93        5.96      3.33 o
   5   5  23        0.00       -0.93      2.53 o
   6   5  23        1.02       -1.00      2.83 o
  -5   6  23        2.24        0.72      2.68 o
  -4   6  23        0.57        0.53      2.35 o
  -3   6  23        2.28        1.52      2.33 o
  -2   6  23        1.83        1.56      1.65 o
  -1   6  23        1.21       -0.75      1.70 o
   0   6  23       38.11       32.52      4.54 o
   1   6  23       20.82       13.80      2.80 o
   2   6  23       49.28       52.75      4.96 o
   3   6  23        3.94        4.09      2.46 o
   4   6  23       75.22       79.88      5.05 o
   5   6  23        2.99        1.38      2.82 o
  -4   7  23       18.62       16.17      5.05 o
  -3   7  23       37.18       21.87      8.65 o
  -2   7  23        1.55        3.89      4.55 o
  -1   7  23       53.15       50.12     10.46 o
   0   7  23        7.03        3.47      3.23 o
   1   7  23        1.48       -1.06      3.02 o
   2   7  23        4.55        4.80      3.52 o
   3   7  23       16.27        6.53      2.95 o
  -8   0  24       16.86       10.67      6.05 o
  -6   0  24       37.77       39.78      9.40 o
  -4   0  24      571.13      566.48     11.43 o
  -2   0  24       55.96       60.90      4.90 o
   0   0  24        8.08        7.91      3.51 o
   2   0  24      265.78      287.66      9.19 o
   4   0  24      112.89      120.86      3.99 o
   6   0  24       49.43       38.20     29.55 o
  -8   1  24       10.31        7.56      4.21 o
  -7   1  24       52.69       55.45     12.24 o
  -6   1  24        0.54       -0.85      2.85 o
  -5   1  24        0.93        2.97      2.92 o
  -4   1  24       90.24       95.91      4.44 o
  -3   1  24       53.85       55.53      3.73 o
  -2   1  24      705.78      691.37      8.65 o
  -1   1  24      203.78      204.82      4.66 o
   0   1  24      626.71      615.40      7.59 o
   1   1  24       74.80       84.13      3.29 o
   2   1  24        4.08        9.53      2.07 o
   3   1  24       19.12       19.70      2.29 o
   4   1  24       10.07        5.89      1.74 o
   5   1  24        0.00        0.16      1.38 o
   6   1  24        2.32        0.46      3.49 o
   7   1  24        0.15       -0.20      3.55 o
  -8   2  24       14.19       11.91      4.90 o
  -7   2  24        0.03        3.42      3.37 o
  -6   2  24       19.76       17.94      3.77 o
  -5   2  24       62.58       71.25      4.36 o
  -4   2  24        0.78        0.63      2.41 o
  -3   2  24        4.39        4.22      3.18 o
  -2   2  24       45.17       61.87      3.50 o
  -1   2  24       28.89       32.33      2.97 o
   0   2  24        8.20        9.54      2.49 o
   1   2  24       12.27       17.49      2.54 o
   2   2  24       16.03       10.64      2.00 o
   3   2  24        9.51        6.09      1.70 o
   4   2  24        0.35       -1.17      1.36 o
   5   2  24        1.91        0.27      1.36 o
   6   2  24        4.96        1.52      4.15 o
   7   2  24        6.47       -0.50      4.35 o
  -7   3  24        4.51        3.55      3.35 o
  -6   3  24       11.50       14.64      3.81 o
  -5   3  24       16.02       17.76      3.66 o
  -4   3  24        0.39       -0.91      3.28 o
  -3   3  24        0.34        0.01      1.75 o
  -2   3  24      115.57      105.79      4.46 o
  -1   3  24        0.02        1.74      2.05 o
   0   3  24      196.50      200.83      4.26 o
   1   3  24       37.21       40.60      2.77 o
   2   3  24       15.72       22.05      2.30 o
   3   3  24        0.03       -0.05      1.22 o
   4   3  24        0.17       -0.58      1.34 o
   5   3  24        0.10       -0.28      2.09 o
   6   3  24        0.01        1.65      2.73 o
   7   3  24        0.62        0.22      3.70 o
  -7   4  24        0.06        1.82      3.56 o
  -6   4  24        0.17        0.01      2.83 o
  -5   4  24        8.32        8.34      3.21 o
  -4   4  24       17.33       11.85      3.08 o
  -3   4  24        4.62        3.28      2.64 o
  -2   4  24        0.56       -0.25      1.96 o
  -1   4  24       19.51       21.46      3.76 o
   0   4  24        6.75        8.01      2.34 o
   1   4  24       25.44       26.93      2.75 o
   2   4  24        9.57       10.48      2.38 o
   3   4  24        0.56        1.82      1.78 o
   4   4  24        4.84        1.70      2.66 o
   5   4  24        6.53        4.35      2.99 o
   6   4  24        5.74        4.64      3.09 o
  -6   5  24       13.66       16.09      3.72 o
  -5   5  24        0.01       -0.46      2.51 o
  -4   5  24        4.13        3.60      2.76 o
  -3   5  24       10.93       10.64      2.76 o
  -2   5  24       11.29        7.06      2.60 o
  -1   5  24        0.73        0.50      2.13 o
   0   5  24        0.85       -1.47      1.85 o
   1   5  24       13.59       11.46      2.50 o
   2   5  24        1.63        1.76      2.07 o
   3   5  24        0.00       -0.64      1.62 o
   4   5  24       34.73       45.50      6.53 o
   5   5  24        0.39        0.39      2.50 o
  -5   6  24        9.21       11.62      5.16 o
  -4   6  24        2.56        2.99      4.11 o
  -3   6  24       16.34       13.90      4.27 o
  -2   6  24        2.16        3.19      3.46 o
  -1   6  24       56.11       63.00      6.63 o
   0   6  24        0.37        1.89      2.17 o
   1   6  24        0.25        1.70      1.90 o
   2   6  24        2.56        1.65      1.88 o
   3   6  24       10.74        7.49      2.15 o
   4   6  24       13.36        8.52      3.90 o
  -3   7  24       22.13       11.54      5.09 o
  -2   7  24        0.53        1.52      4.18 o
  -1   7  24        0.45        0.83      2.97 o
   0   7  24       64.14       59.57      6.15 o
   1   7  24        0.15        4.24      3.73 o
   2   7  24       26.01       18.90      5.41 o
   3   7  24        1.87        0.14      5.03 o
  -7   0  25        0.08       -1.82      4.46 o
  -5   0  25        7.60        7.71      4.83 o
  -3   0  25      505.15      512.87     10.50 o
  -1   0  25      199.71      195.59      6.31 o
   1   0  25       82.74       77.23      4.96 o
   3   0  25       20.35       20.15      2.86 o
   5   0  25        0.50        0.72      1.42 o
   7   0  25       22.69       -0.77      6.22 o
  -7   1  25       49.31       40.16      9.56 o
  -6   1  25       36.37       53.55      5.29 o
  -5   1  25       10.77        7.58      3.45 o
  -4   1  25       10.70       10.31      3.25 o
  -3   1  25      219.60      216.31      5.63 o
  -2   1  25        6.41        5.72      2.79 o
  -1   1  25       14.50       17.52      2.83 o
   0   1  25        1.55        3.23      2.19 o
   1   1  25      699.59      668.44      7.46 o
   2   1  25       12.71       19.33      2.22 o
   3   1  25      253.74      248.90      4.22 o
   4   1  25       16.33       21.43      2.75 o
   5   1  25        1.83        2.10      1.67 o
   6   1  25        5.24       -1.05      4.64 o
   7   1  25       63.68       95.29      7.56 o
  -7   2  25        3.28        1.62      3.32 o
  -6   2  25        0.06       -0.12      2.55 o
  -5   2  25        4.12        3.72      3.12 o
  -4   2  25        1.68       -0.37      2.70 o
  -3   2  25       51.83       40.27      4.00 o
  -2   2  25        6.14        6.07      2.52 o
  -1   2  25        2.25        2.35      2.24 o
   0   2  25       15.04       18.69      2.86 o
   1   2  25        6.11        7.30      2.39 o
   2   2  25        4.86        6.08      2.09 o
   3   2  25        0.05        0.30      1.52 o
   4   2  25        1.65        1.37      1.10 o
   5   2  25        0.36        1.14      1.97 o
   6   2  25        0.00       -0.73      4.12 o
   7   2  25        3.91        4.94      4.68 o
  -7   3  25        7.45       14.58      4.01 o
  -6   3  25        6.49        9.60      3.76 o
  -5   3  25       32.43       48.16      4.02 o
  -4   3  25       70.20       73.74      4.80 o
  -3   3  25       50.25       56.97      3.74 o
  -2   3  25       25.50       31.12      3.70 o
  -1   3  25        6.16        7.94      2.58 o
   0   3  25        5.91        6.99      2.37 o
   1   3  25      143.93      152.74      3.99 o
   2   3  25        3.29        4.65      2.17 o
   3   3  25       44.98       46.39      4.30 o
   4   3  25        0.01       -0.37      1.75 o
   5   3  25        6.26        6.32      2.70 o
   6   3  25        1.69        0.32      3.44 o
  -6   4  25        0.26        2.52      3.93 o
  -5   4  25        0.05        0.18      2.67 o
  -4   4  25        3.09        3.58      2.71 o
  -3   4  25       29.90       23.98      3.85 o
  -2   4  25       13.50       10.61      2.71 o
  -1   4  25        6.38        6.05      2.67 o
   0   4  25       11.45        9.84      2.73 o
   1   4  25        0.14       -1.58      1.95 o
   2   4  25       11.34       11.29      2.45 o
   3   4  25        0.80        0.47      1.81 o
   4   4  25        0.20        1.61      2.78 o
   5   4  25        0.97        0.68      2.78 o
   6   4  25        1.18        5.08      3.50 o
  -5   5  25        3.05        2.29      2.74 o
  -4   5  25        7.87       11.37      3.12 o
  -3   5  25        4.78        6.63      2.76 o
  -2   5  25       23.96       20.66      4.32 o
  -1   5  25        1.64        2.55      2.28 o
   0   5  25       31.03       34.70      4.46 o
   1   5  25        0.00       -0.40      1.86 o
   2   5  25        2.78        0.02      2.21 o
   3   5  25        1.76        1.50      2.06 o
   4   5  25        7.84        7.03      3.14 o
   5   5  25        2.65        1.88      2.79 o
  -4   6  25       52.56       50.00      6.66 o
  -3   6  25        1.33       -0.40      3.21 o
  -2   6  25       18.25       16.65      6.39 o
  -1   6  25        1.73        1.78      3.81 o
   0   6  25        9.37        7.93      3.91 o
   1   6  25        9.52        8.58      3.74 o
   2   6  25        0.72        1.15      2.51 o
   3   6  25        0.04       -0.85      1.94 o
   4   6  25        0.02       -0.17      2.68 o
  -2   7  25       16.31        6.86      4.72 o
  -1   7  25        0.54        0.81      3.11 o
   0   7  25        0.02       -1.68      3.49 o
   1   7  25        0.48        1.90      3.41 o
   2   7  25        0.36       -1.91      3.12 o
  -6   0  26        1.19        2.19      4.69 o
  -4   0  26      187.42      175.63     11.14 o
  -2   0  26       56.25       57.25      5.06 o
   0   0  26      234.21      233.11      6.57 o
   2   0  26      259.34      255.11      6.82 o
   4   0  26      115.50      108.94      3.79 o
   6   0  26       35.15        0.19      5.19 o
  -7   1  26        0.38       -1.53      3.47 o
  -6   1  26        2.35        3.27      3.45 o
  -5   1  26       19.10       17.89      3.73 o
  -4   1  26      146.04      155.75      5.35 o
  -3   1  26       72.90       82.97      4.41 o
  -2   1  26       29.92       29.85      3.15 o
  -1   1  26       72.87       79.01      3.69 o
   0   1  26       87.63       90.26      3.78 o
   1   1  26       18.02       12.21      2.70 o
   2   1  26       45.31       41.78      2.89 o
   3   1  26        0.03       -1.45      1.85 o
   4   1  26       46.66       48.32      4.22 o
   5   1  26        0.17        0.11      1.92 o
   6   1  26       47.25       55.60     22.16 o
   7   1  26        0.00        0.42      3.98 o
  -7   2  26        5.10        5.69      3.81 o
  -6   2  26        9.52        5.63      3.71 o
  -5   2  26       44.95       43.36      4.21 o
  -4   2  26       33.24       29.68      3.72 o
  -3   2  26      131.11      143.40      4.62 o
  -2   2  26        9.29       11.99      3.08 o
  -1   2  26        0.43       -0.75      2.00 o
   0   2  26       17.75       14.20      3.08 o
   1   2  26       20.90       21.98      2.85 o
   2   2  26        1.14        1.03      1.70 o
   3   2  26        0.50       -0.73      1.59 o
   4   2  26        4.17        2.57      1.61 o
   5   2  26        0.03        3.96      2.60 o
   6   2  26        8.16        6.81      5.42 o
  -6   3  26       17.97       28.02      4.74 o
  -5   3  26       20.00       23.57      4.08 o
  -4   3  26        2.01        1.56      2.92 o
  -3   3  26       11.53        8.08      2.96 o
  -2   3  26       22.76       18.84      3.41 o
  -1   3  26       26.61       32.04      3.01 o
   0   3  26       64.32       69.52      3.43 o
   1   3  26       20.93       18.73      2.71 o
   2   3  26        3.74        0.16      1.41 o
   3   3  26        0.62        0.71      1.62 o
   4   3  26       42.00       52.40      4.04 o
   5   3  26       11.23        7.02      4.07 o
   6   3  26       23.18        8.66      5.19 o
  -6   4  26        6.17       11.13      4.10 o
  -5   4  26       37.10       31.16      4.44 o
  -4   4  26        0.44        0.66      2.27 o
  -3   4  26       84.99       95.91      4.49 o
  -2   4  26       64.71       70.51      3.62 o
  -1   4  26       31.86       25.75      4.87 o
   0   4  26       65.07       68.01      3.69 o
   1   4  26      123.85      135.52      4.28 o
   2   4  26        0.22        0.52      1.85 o
   3   4  26        2.11        1.44      1.94 o
   4   4  26        0.32       -2.00      3.10 o
   5   4  26        6.26        4.80      3.01 o
  -5   5  26        1.21        1.83      3.05 o
  -4   5  26       83.02       91.57      4.40 o
  -3   5  26        4.08        1.37      2.62 o
  -2   5  26       15.37       13.93      4.17 o
  -1   5  26        6.68        3.58      2.58 o
   0   5  26        0.21       -0.07      2.28 o
   1   5  26       36.12       46.35      4.29 o
   2   5  26        0.96       -0.12      2.08 o
   3   5  26        6.22        6.41      2.35 o
   4   5  26        7.33        8.74      3.71 o
  -4   6  26        5.01        2.27      5.11 o
  -3   6  26       96.60      116.22      6.46 o
  -2   6  26        1.12        0.44      3.19 o
  -1   6  26       40.95       35.40      9.64 o
   0   6  26        0.51        2.26      3.31 o
   1   6  26        1.20        2.57      3.13 o
   2   6  26        0.35       -0.88      2.63 o
   3   6  26       25.46       13.25      8.54 o
   0   7  26        1.80        0.68      3.59 o
  -7   0  27        0.46       -1.24      5.00 o
  -5   0  27        0.16        0.03      3.27 o
  -3   0  27        0.41        0.00      2.88 o
  -1   0  27        0.15       -0.99      3.60 o
   1   0  27      199.14      233.64      7.04 o
   3   0  27       17.21       21.92      5.65 o
   5   0  27        0.33        4.30      7.45 o
  -7   1  27       19.42       30.40      5.70 o
  -6   1  27        0.39       -2.34      3.33 o
  -5   1  27        8.62        5.75      3.37 o
  -4   1  27        1.13        0.06      2.50 o
  -3   1  27        7.96        7.62      3.18 o
  -2   1  27       48.83       56.43      3.59 o
  -1   1  27        4.63        1.47      2.36 o
   0   1  27       87.79       95.51      3.65 o
   1   1  27        0.39        1.95      2.15 o
   2   1  27       14.50        9.16      2.30 o
   3   1  27       71.94       83.28      5.48 o
   4   1  27        0.40        0.50      1.68 o
   5   1  27       33.48       22.18     10.32 o
   6   1  27        2.78       -0.14      3.99 o
  -6   2  27       14.67       14.29      4.68 o
  -5   2  27       19.68       14.19      3.69 o
  -4   2  27      101.47      110.38      5.12 o
  -3   2  27        1.04        2.53      3.00 o
  -2   2  27       23.84       24.78      3.19 o
  -1   2  27       19.37       22.23      2.95 o
   0   2  27       26.19       24.05      2.84 o
   1   2  27       13.71       12.23      2.47 o
   2   2  27        5.83        5.70      2.24 o
   3   2  27        4.06        4.60      1.87 o
   4   2  27        3.78        0.43      2.09 o
   5   2  27        8.80        2.90      2.29 o
   6   2  27        1.02        2.27      4.22 o
  -6   3  27        1.64        1.38      3.24 o
  -5   3  27       38.94       26.87      7.27 o
  -4   3  27      184.36      192.74      6.32 o
  -3   3  27       35.72       22.85      4.39 o
  -2   3  27       64.57       56.92      4.03 o
  -1   3  27      106.86      110.34      4.39 o
   0   3  27        0.03       -2.24      2.27 o
   1   3  27       42.41       43.95      3.35 o
   2   3  27        0.04       -0.54      1.94 o
   3   3  27       28.45       30.34      3.19 o
   4   3  27        7.34        3.84      3.57 o
   5   3  27       48.94       63.91      4.05 o
   6   3  27       10.86        7.79      4.77 o
  -5   4  27        5.69       10.18      3.51 o
  -4   4  27       15.77       11.96      3.66 o
  -3   4  27       27.81       30.36      4.81 o
  -2   4  27        9.10        4.70      2.60 o
  -1   4  27        3.59        3.59      2.54 o
   0   4  27        8.35        5.27      2.50 o
   1   4  27       58.57       57.71      4.35 o
   2   4  27      106.41      127.21      4.23 o
   3   4  27        4.67        1.72      2.33 o
   4   4  27       15.82       10.79      3.76 o
   5   4  27        1.84        0.85      2.71 o
  -4   5  27        8.31        7.09      3.39 o
  -3   5  27       59.80       83.63      4.15 o
  -2   5  27        0.84        0.89      2.44 o
  -1   5  27       45.29       59.71      4.89 o
   0   5  27        2.12        1.09      2.51 o
   1   5  27        8.15        6.28      2.47 o
   2   5  27        2.67        4.56      2.68 o
   3   5  27        0.88        1.25      2.88 o
   4   5  27       32.05       38.58      5.83 o
  -3   6  27       17.38        7.34      4.76 o
  -2   6  27        1.43        1.72      3.73 o
  -1   6  27       18.61        8.51      4.70 o
   0   6  27       22.02       10.39      4.66 o
   1   6  27        0.40       -0.46      2.98 o
   2   6  27        4.96        4.43      3.50 o
  -6   0  28        0.27        2.58      5.10 o
  -4   0  28       29.61       23.66      5.95 o
  -2   0  28        1.06        7.54      4.41 o
   0   0  28        1.16        2.70      3.27 o
   2   0  28      276.00      309.59      9.39 o
   4   0  28       66.17       95.64      4.60 o
   6   0  28       24.82        1.04      6.37 o
  -6   1  28        6.35        5.46      3.70 o
  -5   1  28       27.02       16.97      4.78 o
  -4   1  28       21.88       16.24      4.66 o
  -3   1  28       57.40       59.43      4.48 o
  -2   1  28       29.27       27.29      3.58 o
  -1   1  28       41.77       48.09      3.80 o
   0   1  28       15.48       18.90      3.50 o
   1   1  28        5.30        7.93      2.72 o
   2   1  28       33.05       38.05      3.05 o
   3   1  28        1.01        1.82      1.89 o
   4   1  28       33.37       30.56      5.79 o
   5   1  28       12.28       15.50      7.85 o
   6   1  28       15.88       -0.09      4.43 o
  -6   2  28        9.38        8.64      3.86 o
  -5   2  28       10.08        7.75      3.63 o
  -4   2  28        9.55        8.80      3.57 o
  -3   2  28       97.33      109.63      4.53 o
  -2   2  28        4.37        5.10      2.73 o
  -1   2  28       68.69       76.97      4.47 o
   0   2  28       48.23       48.58      3.30 o
   1   2  28        1.43        1.80      2.32 o
   2   2  28       18.78       15.50      2.59 o
   3   2  28        2.61        2.42      1.88 o
   4   2  28        6.10        2.54      2.58 o
   5   2  28        0.35        1.81      4.17 o
   6   2  28        5.03        5.15      4.79 o
  -6   3  28        6.82        3.73      3.75 o
  -5   3  28       62.96       82.42      4.95 o
  -4   3  28        0.03       -1.36      3.07 o
  -3   3  28        5.83        3.94      3.05 o
  -2   3  28        1.57        0.68      2.51 o
  -1   3  28       69.96       81.08      3.85 o
   0   3  28       47.89       53.93      3.71 o
   1   3  28       20.59       11.43      2.64 o
   2   3  28        4.79        5.48      2.31 o
   3   3  28       16.45       18.40      3.02 o
   4   3  28       38.25       27.21     10.39 o
   5   3  28       20.04        6.60      3.59 o
  -5   4  28        7.45        9.49      3.50 o
  -4   4  28       32.84       33.18      5.81 o
  -3   4  28        0.01        0.32      2.42 o
  -2   4  28        0.00       -0.37      2.36 o
  -1   4  28       12.66        7.61      2.80 o
   0   4  28        1.58        0.87      2.16 o
   1   4  28        0.01        0.84      2.27 o
   2   4  28       43.10       55.69      4.05 o
   3   4  28       52.47       71.91      8.31 o
   4   4  28       17.60        7.08      3.88 o
  -4   5  28        0.53       -1.00      2.52 o
  -3   5  28        0.28       -1.41      2.60 o
  -2   5  28       15.42       11.27      3.03 o
  -1   5  28        0.32        2.65      2.87 o
   0   5  28        5.62        7.12      3.30 o
   1   5  28        7.02        5.76      2.51 o
   2   5  28        9.97        8.99      2.82 o
   3   5  28       46.15       58.64      8.99 o
  -2   6  28        4.21        3.22      4.19 o
  -1   6  28        7.62        5.02      4.09 o
   0   6  28        1.38        1.96      3.63 o
   1   6  28       11.78       14.98      4.49 o
  -5   0  29       51.99       66.94      6.80 o
  -3   0  29       34.03       26.66      8.11 o
  -1   0  29       38.55       37.16      5.80 o
   1   0  29       17.07       10.10      3.62 o
   3   0  29       15.54       13.40      3.67 o
   5   0  29        0.03       -0.10      4.77 o
  -6   1  29       37.55       32.86      5.64 o
  -5   1  29        0.70        0.06      2.55 o
  -4   1  29       14.55        9.49      3.80 o
  -3   1  29        4.15        4.61      3.00 o
  -2   1  29       21.39       15.04      4.24 o
  -1   1  29        9.84       11.76      3.22 o
   0   1  29      101.21      115.87      4.20 o
   1   1  29       20.93       11.98      2.62 o
   2   1  29       11.23       11.73      2.71 o
   3   1  29        2.44        3.70      1.89 o
   4   1  29        4.62        4.14      2.42 o
   5   1  29       28.61       20.92     11.50 o
  -6   2  29        3.75        5.40      3.89 o
  -5   2  29       16.99       11.12      4.04 o
  -4   2  29        5.80        0.96      2.95 o
  -3   2  29       53.82       63.51      4.34 o
  -2   2  29        0.23        0.60      2.66 o
  -1   2  29       59.60       75.23      4.35 o
   0   2  29       14.95       12.43      3.05 o
   1   2  29       96.83      110.64      4.22 o
   2   2  29        1.50       -0.81      2.06 o
   3   2  29       13.22       11.22      3.52 o
   4   2  29        3.37       -0.08      1.86 o
   5   2  29        6.46        5.76      5.19 o
  -5   3  29       33.18       23.75      7.04 o
  -4   3  29       19.56        7.54      4.16 o
  -3   3  29        1.64        0.98      2.66 o
  -2   3  29       16.32        9.56      3.26 o
  -1   3  29        3.74        3.88      2.71 o
   0   3  29       10.56        7.81      2.79 o
   1   3  29        5.77        4.81      2.59 o
   2   3  29        1.55        2.94      2.32 o
   3   3  29        0.99        0.63      1.91 o
   4   3  29       24.33       11.34      6.42 o
   5   3  29       13.27        3.96      3.01 o
  -4   4  29       27.91       23.47      4.33 o
  -3   4  29        0.00        0.72      2.79 o
  -2   4  29       29.86       31.74      7.24 o
  -1   4  29        0.15       -1.27      2.34 o
   0   4  29        4.37        3.57      2.76 o
   1   4  29       71.27       82.69      4.04 o
   2   4  29       16.67       18.25      3.04 o
   3   4  29        6.82        7.24      3.32 o
   4   4  29        0.13        0.37      2.19 o
  -3   5  29        0.07        0.42      3.12 o
  -2   5  29       13.96       12.37      3.34 o
  -1   5  29        2.36        0.63      2.36 o
   0   5  29        0.96        3.45      2.84 o
   1   5  29        0.02        3.19      2.56 o
   2   5  29        4.64        5.17      3.13 o
  -4   0  30       25.12       20.85      6.57 o
  -2   0  30       93.09      110.56      6.31 o
   0   0  30        8.02       12.68      4.82 o
   2   0  30       29.83       22.28      4.33 o
   4   0  30        1.73        1.55      7.25 o
  -5   1  30       30.54       19.41      4.93 o
  -4   1  30        0.13       -1.63      3.14 o
  -3   1  30        1.77        3.33      3.03 o
  -2   1  30       11.61        8.16      3.17 o
  -1   1  30        0.16       -1.04      2.59 o
   0   1  30        0.00       -0.10      2.03 o
   1   1  30        5.83        7.29      2.75 o
   2   1  30       47.46       52.25      4.76 o
   3   1  30        1.77        1.79      1.97 o
   4   1  30        2.35        3.24      2.48 o
   5   1  30        1.67        0.53      4.44 o
  -5   2  30        6.72        4.36      3.71 o
  -4   2  30        9.94       10.40      3.63 o
  -3   2  30       30.78       25.23      4.79 o
  -2   2  30       12.70        5.63      3.05 o
  -1   2  30        4.88        3.08      2.84 o
   0   2  30      106.96      127.15      4.68 o
   1   2  30        0.09        0.61      2.12 o
   2   2  30        0.71        2.89      2.18 o
   3   2  30       12.41       10.15      3.16 o
   4   2  30        2.82        0.06      2.65 o
  -4   3  30       14.14        9.48      4.48 o
  -3   3  30       33.77       27.02      5.61 o
  -2   3  30        0.95        0.78      2.49 o
  -1   3  30        0.99       -0.11      1.99 o
   0   3  30        6.22        4.64      2.77 o
   1   3  30        2.88       -0.18      2.29 o
   2   3  30        0.21        1.08      2.39 o
   3   3  30        0.61        0.18      2.22 o
   4   3  30        4.41        1.45      2.91 o
  -4   4  30        2.24        3.44      4.06 o
  -3   4  30        0.22        0.21      2.55 o
  -2   4  30        4.02        4.61      2.88 o
  -1   4  30       14.41       10.50      3.43 o
   0   4  30       37.33       40.18      6.54 o
   1   4  30        8.78        7.16      3.04 o
   2   4  30        0.00        2.96      2.50 o
   3   4  30        4.11        4.73      3.71 o
  -2   5  30        8.55        7.26      3.11 o
  -1   5  30        1.09        1.60      2.83 o
   0   5  30       15.79       12.80      3.43 o
   1   5  30        2.21        4.17      2.71 o
  -5   0  31       32.78       31.02      7.94 o
  -3   0  31       11.01        7.43      4.96 o
  -1   0  31       38.53       57.83      5.38 o
   1   0  31        0.24        1.83      3.78 o
   3   0  31       39.35       34.49      9.24 o
  -5   1  31       38.68       29.36      8.15 o
  -4   1  31       17.29       15.22      3.84 o
  -3   1  31        1.75        0.35      2.57 o
  -2   1  31        6.25        2.19      3.04 o
  -1   1  31        6.44        2.75      2.61 o
   0   1  31       16.70       11.10      2.90 o
   1   1  31       12.83        7.79      3.22 o
   2   1  31        4.14        3.90      2.38 o
   3   1  31       49.88       60.85      7.75 o
   4   1  31        0.21       -1.33      4.35 o
  -4   2  31        0.11        0.03      2.63 o
  -3   2  31        0.17        2.35      3.17 o
  -2   2  31       44.74       53.47      4.54 o
  -1   2  31        2.10        1.22      2.69 o
   0   2  31        0.82       -0.37      2.13 o
   1   2  31       31.17       28.95      4.61 o
   2   2  31        0.01        1.64      2.38 o
   3   2  31        0.07        0.75      2.26 o
   4   2  31        7.43        7.91      3.17 o
  -4   3  31        1.68        4.42      3.72 o
  -3   3  31        3.97        2.69      3.23 o
  -2   3  31       23.80        9.52      4.85 o
  -1   3  31       11.78        6.69      2.89 o
   0   3  31        0.24        0.39      2.28 o
   1   3  31       25.68       24.69      5.49 o
   2   3  31        0.06       -0.24      1.98 o
   3   3  31       35.21       60.81      4.41 o
  -3   4  31        8.87        6.52      3.56 o
  -2   4  31        2.87        3.87      3.03 o
  -1   4  31       19.14       10.54      4.19 o
   0   4  31       14.81       12.48      3.35 o
   1   4  31        0.76        0.98      2.79 o
   2   4  31        5.63        6.30      2.67 o
  -4   0  32       21.39       12.44      6.19 o
  -2   0  32       11.21        9.47      7.28 o
   0   0  32       37.29       38.74      9.31 o
   2   0  32        4.91        1.84      3.14 o
   4   0  32       14.17       11.10     12.20 o
  -4   1  32       21.64       16.16      4.30 o
  -3   1  32        7.06        7.22      3.49 o
  -2   1  32        1.63        1.41      2.90 o
  -1   1  32        0.49        0.98      2.60 o
   0   1  32        0.44        1.68      2.52 o
   1   1  32        2.10        0.89      2.55 o
   2   1  32       27.00       20.31      4.23 o
   3   1  32        1.02       -0.55      2.01 o
  -4   2  32        6.75        5.72      3.89 o
  -3   2  32        0.10       -1.02      3.35 o
  -2   2  32        1.99        2.17      2.90 o
  -1   2  32       17.36        9.76      4.46 o
   0   2  32        7.64        3.79      3.01 o
   1   2  32       26.96       39.89      6.13 o
   2   2  32        0.72        2.89      2.63 o
   3   2  32        0.38        3.26      3.08 o
  -3   3  32        0.60       -0.70      2.99 o
  -2   3  32       19.52        8.70      5.00 o
  -1   3  32       26.12       13.87      5.87 o
   0   3  32       42.39       52.26      6.50 o
   1   3  32        1.19        0.15      2.34 o
   2   3  32       40.78       40.78      8.46 o
  -1   4  32        2.89        0.91      2.92 o
   0   4  32       26.47       30.41      3.68 o
   1   4  32        0.06        3.39      4.08 o
  -3   0  33        6.74        4.38      5.23 o
  -1   0  33        0.41        0.10      3.09 o
   1   0  33       16.73       19.21      4.49 o
   3   0  33       66.40       85.70      5.49 o
  -3   1  33       35.17       20.73      6.95 o
  -2   1  33        3.38        0.07      2.47 o
  -1   1  33        2.46        3.01      3.23 o
   0   1  33        0.04        1.53      2.46 o
   1   1  33        9.96        7.27      3.29 o
   2   1  33        1.44        0.67      2.33 o
   3   1  33       14.73       11.54      4.79 o
  -3   2  33        1.32       -0.14      2.31 o
  -2   2  33       51.97       53.34     10.93 o
  -1   2  33        9.42        3.67      3.00 o
   0   2  33       26.76        9.65      5.23 o
   1   2  33        4.00        5.31      3.06 o
   2   2  33        1.44        0.55      2.41 o
  -2   3  33       11.08       -1.06      5.05 o
  -1   3  33        0.14       -0.89      2.52 o
   0   3  33       35.15       40.85      9.29 o
   1   3  33        0.21        4.06      2.96 o
  -2   0  34       47.36       28.44     14.84 o
   0   0  34        4.16        3.41      3.91 o
   2   0  34        1.70        0.72      4.18 o
  -2   1  34       65.19       90.33      5.04 o
  -1   1  34       17.55       10.57      4.68 o
   0   1  34       14.34        9.45      3.94 o
   1   1  34       13.41       13.77      3.80 o
  -1   2  34        8.75        4.49      3.09 o
   0   2  34        8.54        4.41      3.05 o
   1   2  34       24.62       41.24     10.66 o
 
